# Supplementary material for: Transcriptomic analysis of three Veillonella spp. present in carious dentine and in the saliva of caries-free individuals
Source: Front Cell Infect Microbiol. 2015 Mar 26;5:25. doi: 10.3389/fcimb.2015.00025 (PMC4374535; doi:10.3389/fcimb.2015.00025)
Supplement: Supplementary File1 — Read count data for the 144 oral strains (including V. parvula DSM2008, V. dispar ATCC 17748 and V. atypica ACS 0049 V Sch6), used as input file for analyses using DESeq and DESeq2 in R. [file DataSheet1.ZIP]

Archive with 5 entries (5 files):
- SupplementaryFile5.docx
- SupplementaryFile1.ZIP
- SupplementaryFile2.XLSX
- SupplementaryFile3.XLSX
- SupplementaryFile4.PDF
