# Supplementary material for: Transcriptomic analysis of three Veillonella spp. present in carious dentine and in the saliva of caries-free individuals
Source: Front Cell Infect Microbiol. 2015 Mar 26;5:25. doi: 10.3389/fcimb.2015.00025 (PMC4374535; doi:10.3389/fcimb.2015.00025)
Supplement: Supplementary File1 — Read count data for the 144 oral strains (including V. parvula DSM2008, V. dispar ATCC 17748 and V. atypica ACS 0049 V Sch6), used as input file for analyses using DESeq and DESeq2 in R. [file DataSheet1.ZIP › SupplementaryFile3.XLSX]

## Sheet: 3Veillonella
Feature_id	Gene product	baseMean	log2FoldChange	lfcSE	stat	pvalue	padj
Vpar_1291	L(+)-tartrate dehydratase beta subunit (EC 4.2.1.32)	357.256	-8.90178	0.715076	-12.4487	1.42123e-35	2.20244e-31
Vpar_1292	L(+)-tartrate dehydratase alpha subunit (EC 4.2.1.32)	646.862	-7.83389	0.742353	-10.5528	4.93143e-26	1.66132e-22
VEIDISOL_00680	L(+)-tartrate dehydratase beta subunit (EC 4.2.1.32)	84.7047	-6.60311	0.80815	-8.17064	3.06759e-16	9.52656e-14
VEIDISOL_00681	Possible membrane transport protein	5.71671	-6.27814	1.09203	-5.74903	8.97567e-09	2.38787e-07
Vpar_0720	hypothetical protein	2.99374	-6.17252	1.31834	-4.68205	2.84013e-06	3.57769e-05
Vpar_1415	hypothetical protein	1.04204	-6.12233	1.71491	-3.57005	0.000356908	0.00211353
Vpar_1308	Ornithine carbamoyltransferase (EC 2.1.3.3)	41.5206	-5.84392	1.02909	-5.67871	1.35711e-08	3.42743e-07
Vpar_0455	Sulfur carrier protein ThiS	6.55486	-5.73456	1.18229	-4.85039	1.23217e-06	1.7411e-05
Vpar_1307	N-acetyl-gamma-glutamyl-phosphate reductase (EC 1.2.1.38)	36.3166	-5.51329	1.01695	-5.42142	5.91282e-08	1.23823e-06
Vpar_1306	Acetylglutamate kinase (EC 2.7.2.8)	28.845	-5.28378	1.11206	-4.75136	2.02053e-06	2.6746e-05
Vpar_0164	FIG01197475: hypothetical protein	20.368	-5.28096	1.04492	-5.05395	4.32769e-07	7.01956e-06
Vpar_1004	Alpha-aspartyl dipeptidase Peptidase E (EC 3.4.13.21)	18.9299	-5.2581	1.11953	-4.6967	2.64397e-06	3.36338e-05
Vpar_0956	hypothetical protein	7.73014	-5.23551	0.905106	-5.78441	7.27668e-09	1.98354e-07
Vpar_0244	FIG01196879: hypothetical protein	2.29503	-5.20165	1.2839	-4.05145	5.09008e-05	0.000420781
Vpar_0247	FIG01196846: hypothetical protein	88.0533	-5.02095	0.388867	-12.9117	3.8651e-38	8.55662e-34
Vpar_0330	FIG01197189: hypothetical protein	159.838	-5.00245	0.801173	-6.24391	4.2677e-10	1.66378e-08
VEIDISOL_00679	L(+)-tartrate dehydratase alpha subunit (EC 4.2.1.32)	63.2477	-4.95672	0.941998	-5.26192	1.42558e-07	2.66102e-06
Vpar_1366	Predicted membrane fusion protein (MFP) component of efflux pump, membrane anchor protein YbhG	35.3815	-4.93504	1.08157	-4.56287	5.04602e-06	5.86448e-05
Vpar_1363	ABC transport system, permease component YbhR	29.7002	-4.93235	0.989645	-4.98396	6.22948e-07	9.64014e-06
Vpar_0456	Thiazole biosynthesis protein ThiG	4.62719	-4.87995	1.20553	-4.04797	5.16628e-05	0.00042617
Vpar_0231	L-lysine permease	10.7834	-4.8323	0.973594	-4.96337	6.92816e-07	1.05746e-05
Vpar_1591	FIG01197234: hypothetical protein	8.52441	-4.80868	1.07118	-4.48915	7.15067e-06	7.91456e-05
Vpar_0126	Histidinol dehydrogenase (EC 1.1.1.23)	25.5281	-4.76181	0.943119	-5.04901	4.44117e-07	7.18408e-06
Vpar_0172	Radical SAM domain heme biosynthesis protein	0.567935	-4.74132	1.92854	-2.4585	0.0139517	0.0367628
Vpar_1022	Putative ATP:guanido phosphotransferase YacI (EC 2.7.3.-)	114.182	-4.73603	0.924873	-5.12074	3.0434e-07	5.1527e-06
Vpar_1033	FIG01196933: hypothetical protein	57.8371	-4.70369	0.746384	-6.30197	2.93879e-10	1.20928e-08
Vpar_0128	Phosphoribosylformimino-5-aminoimidazole carboxamide ribotide isomerase (EC 5.3.1.16)	8.8412	-4.69994	1.00002	-4.69985	2.60351e-06	3.32256e-05
Vpar_0313	Substrate-specific component ThiW of predicted thiazole ECF transporter	8.11968	-4.64837	0.976839	-4.75859	1.94951e-06	2.59477e-05
Vpar_0586	FIG01196870: hypothetical protein	11.5451	-4.64567	0.926733	-5.01295	5.36014e-07	8.46301e-06
Vpar_1367	RND efflux system, outer membrane lipoprotein, NodT family	40.5981	-4.62842	0.85783	-5.3955	6.83329e-08	1.40149e-06
Vpar_1288	Formiminotetrahydrofolate cyclodeaminase (EC 4.3.1.4)	58.4058	-4.6168	0.83267	-5.54457	2.94672e-08	6.74015e-07
Vpar_1162	FIG01197667: hypothetical protein	20.5284	-4.60102	0.897106	-5.12874	2.91688e-07	4.96017e-06
Vpar_1414	FIG01197436: hypothetical protein	15.909	-4.5913	0.843819	-5.4411	5.29528e-08	1.12226e-06
Vpar_0127	Imidazoleglycerol-phosphate dehydratase (EC 4.2.1.19)	9.98237	-4.56463	0.870954	-5.24095	1.59749e-07	2.93837e-06
Vpar_0742	NAD-dependent protein deacetylase of SIR2 family	11.1905	-4.55797	0.870476	-5.23618	1.63932e-07	3.00426e-06
Vpar_0985	FIG099352: hypothetical protein	4.90336	-4.55767	1.48178	-3.0758	0.00209937	0.00871508
Vpar_0151	FIG01289198: hypothetical protein	17.5571	-4.53512	0.904998	-5.0112	5.40924e-07	8.52631e-06
Vpar_1305	Acetylornithine aminotransferase (EC 2.6.1.11)	24.8408	-4.51069	0.856605	-5.26577	1.39599e-07	2.61272e-06
Vpar_0136	FIG01196876: hypothetical protein	40.0248	-4.49758	0.865561	-5.19614	2.03465e-07	3.63253e-06
Vpar_0459	Thiamin-phosphate pyrophosphorylase (EC 2.5.1.3)	4.60062	-4.47143	1.17752	-3.79734	0.000146257	0.00101769
Vpar_0145	Manganese transport protein MntH	64.61	-4.4706	0.865936	-5.16273	2.43372e-07	4.22905e-06
Vpar_1705	Succinate dehydrogenase flavoprotein subunit (EC 1.3.99.1)	514.381	-4.47018	0.671854	-6.6535	2.86196e-11	1.61189e-09
Vpar_1290	Possible membrane transport protein	297.824	-4.46447	0.965447	-4.62425	3.75958e-06	4.54419e-05
Vpar_1768	Predicted D-lactate dehydrogenase, Fe-S protein, FAD/FMN-containing	173.017	-4.45586	0.65701	-6.78203	1.18502e-11	7.47108e-10
Vpar_0454	Hydroxymethylpyrimidine phosphate synthase ThiC	30.962	-4.43351	0.943352	-4.69975	2.60486e-06	3.32362e-05
Vpar_0721	C4-dicarboxylate transporter DcuB	25.7094	-4.42853	0.952986	-4.647	3.36792e-06	4.14004e-05
Vpar_0890	Glutamine synthetase, clostridia type (EC 6.3.1.2)	243.911	-4.42474	0.678017	-6.526	6.75504e-11	3.40315e-09
Vpar_1592	Glycerol dehydrogenase (EC 1.1.1.6)	50.7626	-4.4246	0.752841	-5.87721	4.17248e-09	1.22022e-07
Vpar_0060	FIG01197162: hypothetical protein	25.1828	-4.4144	0.824821	-5.35195	8.70132e-08	1.73007e-06
Vpar_0315	Hydroxyethylthiazole kinase (EC 2.7.1.50)	55.6742	-4.40186	0.766677	-5.74148	9.38544e-09	2.48451e-07
Vpar_0325	Cyclopropane-fatty-acyl-phospholipid synthase (EC 2.1.1.79)	14.8406	-4.37968	0.909105	-4.81757	1.45316e-06	2.01171e-05
Vpar_0140	FIG01197020: hypothetical protein	24.5323	-4.37703	0.791374	-5.53092	3.1855e-08	7.20653e-07
Vpar_0570	FIG01197549: hypothetical protein	27.3355	-4.37587	0.800745	-5.46474	4.63577e-08	1.00013e-06
Vpar_0888	SSU ribosomal protein S21p	40.0604	-4.37585	0.842046	-5.19668	2.02877e-07	3.62537e-06
Vpar_0129	Imidazole glycerol phosphate synthase cyclase subunit (EC 4.1.3.-)	25.7413	-4.37079	0.968554	-4.5127	6.40081e-06	7.19091e-05
Vpar_0370	Phosphoribosylglycinamide formyltransferase (EC 2.1.2.2)	39.6937	-4.36646	0.737069	-5.92409	3.14035e-09	9.50922e-08
Vpar_1365	ABC transporter multidrug efflux pump, fused ATP-binding domains	41.4487	-4.36485	0.89195	-4.8936	9.90068e-07	1.44145e-05
Vpar_0323	FIG01197474: hypothetical protein	48.4739	-4.36323	0.826043	-5.28208	1.27724e-07	2.41664e-06
Vpar_1767	TPR repeat	18.0589	-4.35154	0.846195	-5.14248	2.71139e-07	4.65364e-06
Vpar_1528	Fumarate hydratase class I, aerobic (EC 4.2.1.2); L(+)-tartrate dehydratase beta subunit (EC 4.2.1.32)	135.986	-4.33447	0.803537	-5.39424	6.88159e-08	1.41042e-06
Vpar_0083	FIG01196880: hypothetical protein	72.0853	-4.33063	0.677157	-6.39531	1.60223e-10	7.14513e-09
HMPREF9321_1449	Possible membrane transport protein	67.7181	-4.32111	0.6311	-6.84694	7.54446e-12	5.01347e-10
Vpar_0130	Phosphoribosyl-AMP cyclohydrolase (EC 3.5.4.19) / Phosphoribosyl-ATP pyrophosphatase (EC 3.6.1.31)	6.47848	-4.30813	1.05068	-4.10031	4.1259e-05	0.000352585
Vpar_1264	Xanthine-uracil permease	113.813	-4.2867	0.796795	-5.37993	7.45166e-08	1.51041e-06
Vpar_1287	Xanthine-uracil permease	12.6655	-4.25756	0.865505	-4.91916	8.69164e-07	1.28646e-05
Vpar_0314	Hydroxymethylpyrimidine phosphate kinase ThiD (EC 2.7.4.7)	30.5368	-4.22053	0.741089	-5.69503	1.23349e-08	3.15274e-07
Vpar_0371	IMP cyclohydrolase (EC 3.5.4.10) / Phosphoribosylaminoimidazolecarboxamide formyltransferase (EC 2.1.2.3)	97.2525	-4.20432	0.737515	-5.70066	1.19346e-08	3.06254e-07
Vpar_1023	Nucleotide excision repair protein, with UvrB/UvrC motif	45.6471	-4.19474	0.770136	-5.44676	5.12967e-08	1.09114e-06
Vpar_0191	predicted protein	8.55153	-4.19118	0.967057	-4.33396	1.46451e-05	0.000146609
Vpar_1501	High-affinity choline uptake protein BetT	23.7094	-4.18788	0.819561	-5.1099	3.22327e-07	5.42463e-06
Vpar_0674	Lipopolysaccharide cholinephosphotransferase LicD1 (EC 2.7.8.-)	25.7948	-4.18245	0.79501	-5.26088	1.43365e-07	2.67383e-06
Vpar_1770	GCN5-related N-acetyltransferase	3.24073	-4.17821	0.948569	-4.40475	1.05905e-05	0.000111169
Vpar_0256	Helix-turn-helix domain protein	9.35918	-4.16058	0.942511	-4.41436	1.01311e-05	0.000107013
Vpar_1275	FIG01197645: hypothetical protein	236.294	-4.13118	0.680802	-6.06811	1.29424e-09	4.41285e-08
Vpar_1071	Macrolide export ATP-binding/permease protein MacB (EC 3.6.3.-)	56.9585	-4.12773	0.700608	-5.89164	3.82374e-09	1.13083e-07
Vpar_0125	ATP phosphoribosyltransferase regulatory subunit (EC 2.4.2.17) / ATP phosphoribosyltransferase (EC 2.4.2.17)	27.5411	-4.123	0.879972	-4.68538	2.79445e-06	3.52588e-05
Vpar_0458	Sulfur carrier protein adenylyltransferase ThiF	7.76147	-4.12169	1.23963	-3.32495	0.000884358	0.00440564
VEIDISOL_00140	hypothetical protein	3.15606	-4.11862	1.27462	-3.23125	0.00123251	0.00572898
Vpar_0041	FIG01197600: hypothetical protein	57.8492	-4.11263	0.848134	-4.84903	1.24065e-06	1.75227e-05
Vpar_1364	ABC transport system, permease component YbhS	21.9756	-4.09811	0.873408	-4.69209	2.70424e-06	3.4302e-05
Vpar_1289	Formate--tetrahydrofolate ligase (EC 6.3.4.3)	211.08	-4.09572	0.737545	-5.55317	2.80535e-08	6.45775e-07
Vpar_0081	Short chain dehydrogenase	50.5537	-4.09278	0.702002	-5.83016	5.53741e-09	1.56305e-07
Vpar_0671	Tyrosine-protein kinase EpsD (EC 2.7.10.2)	12.7897	-4.08922	0.937509	-4.3618	1.28998e-05	0.000131655
Vpar_0545	3-deoxy-D-manno-octulosonate 8-phosphate phosphatase (EC 3.1.3.45)	86.5507	-4.08014	0.722513	-5.64715	1.63125e-08	4.02404e-07
Vpar_0368	Amidophosphoribosyltransferase (EC 2.4.2.14)	94.5863	-4.0753	0.75388	-5.40576	6.45327e-08	1.33499e-06
Vpar_1781	Glycerol-3-phosphate transporter	29.9489	-4.07212	0.784717	-5.18929	2.11102e-07	3.74772e-06
Vpar_0369	Phosphoribosylformylglycinamidine cyclo-ligase (EC 6.3.3.1)	62.1559	-4.06892	0.746207	-5.45281	4.9581e-08	1.05978e-06
Vpar_0773	Phosphopentomutase (EC 5.4.2.7)	66.0728	-4.04665	0.722414	-5.60156	2.12426e-08	5.07382e-07
Vpar_1343	Colicin I receptor precursor	485.997	-4.04653	0.660733	-6.12431	9.108e-10	3.23945e-08
Vpar_1755	FIG01196894: hypothetical protein	20.0484	-4.02969	0.755637	-5.33284	9.66866e-08	1.89517e-06
Vpar_0505	putative integral membrane protein	21.7524	-4.02822	0.827744	-4.8665	1.13594e-06	1.62572e-05
Vpar_1016	Sodium-dependent transporter	15.5775	-4.0217	0.78115	-5.14843	2.62677e-07	4.52191e-06
Vpar_1684	FIG003573: hypothetical protein	19.6599	-4.01563	0.79001	-5.083	3.71513e-07	6.13783e-06
Vpar_0044	hypothetical protein	0.444667	-4.01167	2.02069	-1.9853	0.0471113	0.0904414
Vpar_1612	5-Enolpyruvylshikimate-3-phosphate synthase (EC 2.5.1.19)	36.4186	-4.01127	0.764294	-5.24834	1.53479e-07	2.8382e-06
Vpar_0101	acetyltransferase, GNAT family	6.56482	-4.008	0.936029	-4.28192	1.85291e-05	0.000178703
Vpar_1725	FIG01197545: hypothetical protein	6.89116	-3.9665	0.812524	-4.88171	1.05172e-06	1.52021e-05
Vpar_1338	Flavodoxin	133.999	-3.95547	0.662416	-5.97127	2.35413e-09	7.39985e-08
Vpar_0380	FIG01197612: hypothetical protein	20.2674	-3.95477	0.790789	-5.00104	5.70209e-07	8.92652e-06
Vpar_0680	COGs COG2843	14.5336	-3.95436	0.842123	-4.6957	2.65697e-06	3.37743e-05
Vpar_0462	Allophanate hydrolase 2 subunit 1 (EC 3.5.1.54)	11.6728	-3.95342	0.941265	-4.20011	2.66783e-05	0.000243952
Vpar_0132	Biosynthetic Aromatic amino acid aminotransferase beta (EC 2.6.1.57) @ Histidinol-phosphate aminotransferase (EC 2.6.1.9)	17.2361	-3.9409	0.758975	-5.1924	2.07596e-07	3.69521e-06
Vpar_0434	Deacetylases, including yeast histone deacetylase and acetoin utilization protein	27.9435	-3.93478	0.712724	-5.52076	3.3754e-08	7.5797e-07
Vpar_1568	Argininosuccinate synthase (EC 6.3.4.5)	146.456	-3.92103	0.739361	-5.30326	1.1375e-07	2.18832e-06
Vpar_1006	Pimeloyl-CoA synthase (EC 6.2.1.14)	11.4942	-3.9183	0.756885	-5.17687	2.25633e-07	3.96257e-06
Vpar_1597	conserved protein	0.920083	-3.90706	1.64892	-2.36947	0.0178138	0.0440056
Vpar_0833	Acyl-phosphate:glycerol-3-phosphate O-acyltransferase PlsY	54.3466	-3.90472	0.72578	-5.38003	7.44732e-08	1.51019e-06
Vpar_0468	FIG01196944: hypothetical protein	116.687	-3.8988	0.677409	-5.75546	8.64087e-09	2.3103e-07
Vpar_0208	Hydrogen peroxide-inducible genes activator	11.443	-3.89474	0.822771	-4.73369	2.2048e-06	2.88111e-05
Vpar_1261	LSU m3Psi1915 methyltransferase RlmH	17.7771	-3.89233	0.692907	-5.6174	1.9385e-08	4.67844e-07
Vpar_0771	Methyltransferase (EC 2.1.1.-)	69.7219	-3.88606	0.779864	-4.983	6.26065e-07	9.67388e-06
Vpar_0131	Phosphoribosyl-AMP cyclohydrolase (EC 3.5.4.19) / Phosphoribosyl-ATP pyrophosphatase (EC 3.6.1.31)	4.31417	-3.88528	1.10178	-3.52635	0.000421326	0.00242198
Vpar_1704	Succinate dehydrogenase iron-sulfur protein (EC 1.3.99.1)	376.695	-3.87465	0.641341	-6.04149	1.52696e-09	5.09426e-08
Vpar_1070	Macrolide export ATP-binding/permease protein MacB (EC 3.6.3.-)	77.7085	-3.87413	0.744425	-5.20419	1.94847e-07	3.49882e-06
Vpar_0823	FIG01197172: hypothetical protein	7.60561	-3.86899	0.944152	-4.09785	4.17007e-05	0.000355693
Vpar_1529	Fumarate hydratase class I, aerobic (EC 4.2.1.2); L(+)-tartrate dehydratase alpha subunit (EC 4.2.1.32)	147.634	-3.85751	0.602647	-6.40094	1.54419e-10	6.90815e-09
Vpar_0283	Epoxyqueuosine (oQ) reductase QueG	14.5855	-3.85666	0.850963	-4.53211	5.83962e-06	6.64282e-05
Vpar_0772	ADP-ribose pyrophosphatase (EC 3.6.1.13)	27.382	-3.85604	0.830891	-4.64085	3.46972e-06	4.24415e-05
Vpar_1664	FIG01197307: hypothetical protein	337.431	-3.85514	0.626077	-6.15761	7.38492e-10	2.68832e-08
Vpar_0519	Exopolysaccharide biosynthesis protein	160.303	-3.84952	0.712901	-5.39979	6.67174e-08	1.37395e-06
Vpar_0785	ribosomal protein L7Ae family protein	54.4644	-3.84392	0.773281	-4.97092	6.66357e-07	1.0216e-05
Vpar_0986	Circadian phase modifier @ NCAIR mutase (PurE)-related protein	0.516451	-3.83879	1.65304	-2.32226	0.020219	0.0482296
Vpar_0351	FIG01197235: hypothetical protein	69.3386	-3.83841	0.67179	-5.7137	1.10545e-08	2.86709e-07
Vpar_1748	transcriptional regulator, ArsR family	22.0356	-3.83791	0.76987	-4.98514	6.19159e-07	9.59013e-06
Vpar_0327	Iron(III) dicitrate transport system permease protein fecD	6.94835	-3.83776	0.954374	-4.02123	5.78941e-05	0.00046891
Vpar_0052	Autotransporter adhesin	1169.72	-3.83677	0.604668	-6.34525	2.22062e-10	9.47995e-09
Vpar_1179	Putative Holliday junction resolvase YggF	119.424	-3.83648	0.700337	-5.47805	4.30049e-08	9.36265e-07
Vpar_1694	Hemin ABC transporter, permease protein	22.7499	-3.83228	0.708756	-5.40705	6.40717e-08	1.32758e-06
Vpar_1334	Potassium uptake protein, integral membrane component, KtrA	9.76401	-3.83049	0.836182	-4.58093	4.62905e-06	5.44603e-05
Vpar_0093	FIG01196922: hypothetical protein	2.98095	-3.83027	1.19812	-3.19691	0.00138908	0.00630065
Vpar_1686	membrane protein	11.9339	-3.82534	0.984171	-3.88687	0.000101546	0.000751747
Vpar_0912	Ribosomal small subunit pseudouridine synthase A (EC 4.2.1.70)	56.1012	-3.82359	0.709237	-5.39113	7.00161e-08	1.43237e-06
Vpar_1605	FIG01197208: hypothetical protein	33.0827	-3.82225	0.776899	-4.91988	8.65989e-07	1.28224e-05
Vpar_1512	LSU ribosomal protein L33p @ LSU ribosomal protein L33p, zinc-dependent	68.2596	-3.82064	0.700312	-5.45563	4.87998e-08	1.04525e-06
Vpar_0354	G:T/U mismatch-specific uracil/thymine DNA-glycosylase	28.0458	-3.81714	0.724643	-5.26762	1.38206e-07	2.59101e-06
Vpar_0110	FIG01197525: hypothetical protein	2.80509	-3.81454	1.10105	-3.46447	0.000531281	0.00292047
Vpar_0171	hypothetical protein	0.328717	-3.81381	2.03786	-1.87148	0.0612787	0.109389
Vpar_0679	glycosyltransferase	31.5079	-3.80546	0.907212	-4.19467	2.73265e-05	0.00024894
Vpar_0195	periplasmic binding protein	42.6144	-3.80368	0.640717	-5.93661	2.90982e-09	8.89751e-08
Vpar_1020	DNA repair protein RadA	122.713	-3.79984	0.665179	-5.7125	1.11326e-08	2.88251e-07
Vpar_0372	Phosphoribosylamine--glycine ligase (EC 6.3.4.13)	55.0982	-3.79692	0.699167	-5.43063	5.61552e-08	1.18253e-06
Vpar_0432	conserved hypothetical protein	62.4156	-3.79426	0.652942	-5.81102	6.20927e-09	1.72381e-07
Vpar_0205	FIG01197555: hypothetical protein	10.9982	-3.783	1.00204	-3.7753	0.000159818	0.00109499
Vpar_1614	Chorismate mutase I (EC 5.4.99.5) / Prephenate dehydratase (EC 4.2.1.51)	62.9176	-3.78124	0.644706	-5.86506	4.48975e-09	1.30025e-07
Vpar_1637	Glutamate synthase [NADPH] large chain (EC 1.4.1.13)	247.803	-3.77825	0.648065	-5.83005	5.54106e-09	1.5638e-07
Vpar_1506	LSU ribosomal protein L7/L12 (P1/P2)	103.406	-3.77616	0.670022	-5.63587	1.74175e-08	4.25663e-07
Vpar_0050	hypothetical protein	10.4673	-3.76832	0.941028	-4.00447	6.21574e-05	0.00049759
Vpar_1687	FIG01197579: hypothetical protein	14.2005	-3.76667	0.929683	-4.05156	5.08776e-05	0.000420611
Vpar_1518	[NiFe] hydrogenase nickel incorporation protein HypA	8.09772	-3.74979	0.883353	-4.24495	2.18646e-05	0.000206126
Vpar_1603	Proton/glutamate symport protein @ Sodium/glutamate symport protein	8.21578	-3.74707	0.815803	-4.59311	4.36692e-06	5.18248e-05
Vpar_1354	Phosphate transport regulator (distant homolog of PhoU)	47.0583	-3.7449	0.752116	-4.97916	6.38618e-07	9.84822e-06
Vpar_0457	Thiazole biosynthesis protein ThiH	9.15768	-3.74257	1.03031	-3.63249	0.000280697	0.00174237
Vpar_1005	8-amino-7-oxononanoate synthase (EC 2.3.1.47)	18.8478	-3.74058	0.729286	-5.1291	2.91132e-07	4.95234e-06
Vpar_0405	Orotidine 5'-phosphate decarboxylase (EC 4.1.1.23)	36.7506	-3.73654	0.66876	-5.58727	2.30671e-08	5.4508e-07
Vpar_1476	LSU ribosomal protein L30p (L7e)	110.445	-3.73354	0.768272	-4.85967	1.17583e-06	1.674e-05
Vpar_1159	Superfamily I DNA/RNA helicase protein	2.14224	-3.72738	1.08982	-3.42018	0.000625798	0.00333086
Vpar_0551	conserved hypothetical protein	285.437	-3.72687	0.647744	-5.75362	8.73544e-09	2.33156e-07
Vpar_0672	UDP-4-amino-4-deoxy-L-arabinose--oxoglutarate aminotransferase (EC 2.6.1.-)	43.9991	-3.72259	0.755503	-4.9273	8.33729e-07	1.24088e-05
Vpar_0144	FIG01197571: hypothetical protein	88.0442	-3.72239	0.703939	-5.28794	1.23703e-07	2.353e-06
Vpar_1678	FIG01197181: hypothetical protein	6.61442	-3.72125	0.936144	-3.97508	7.03552e-05	0.000552624
Vpar_1322	FIG01197633: hypothetical protein	145.566	-3.71596	0.626292	-5.93328	2.96946e-09	9.05331e-08
Vpar_0156	Multidrug-efflux transporter, major facilitator superfamily (MFS) (TC 2.A.1)	5.34829	-3.71402	0.909096	-4.0854	4.40013e-05	0.000372446
Vpar_0377	O-succinylbenzoic acid--CoA ligase (EC 6.2.1.26)	49.7082	-3.71216	0.658006	-5.64153	1.68543e-08	4.13853e-07
VEIDISOL_00291	Uncharacterized protein	3.09296	-3.69974	1.05169	-3.51791	0.000434952	0.00248528
Vpar_1707	sensor histidine kinase	195.588	-3.69898	0.655191	-5.64565	1.64558e-08	4.05421e-07
Vpar_1633	FIG01196845: hypothetical protein	10.4348	-3.69815	0.825731	-4.47864	7.51202e-06	8.26669e-05
Vpar_0600	FIG01197613: hypothetical protein	8.1368	-3.69057	0.925458	-3.98783	6.66817e-05	0.000528215
Vpar_1335	Potassium uptake protein, integral membrane component, KtrB	17.9618	-3.68708	0.82169	-4.48719	7.21685e-06	7.97812e-05
Vpar_0249	Alanine racemase (EC 5.1.1.1)	34.3493	-3.6831	0.693565	-5.31039	1.09389e-07	2.11315e-06
Vpar_1654	FIG01197539: hypothetical protein	212.59	-3.68246	0.632111	-5.82565	5.68904e-09	1.59944e-07
Vpar_0571	FIG000605: protein co-occurring with transport systems (COG1739)	125.411	-3.68228	0.672414	-5.47621	4.34541e-08	9.44983e-07
Vpar_0508	tRNA dihydrouridine synthase B (EC 1.-.-.-)	13.8686	-3.66408	0.861854	-4.2514	2.12439e-05	0.000201069
Vpar_1280	FIG01197731: hypothetical protein	25.1595	-3.66009	0.769173	-4.75848	1.95055e-06	2.59594e-05
Vpar_1276	FIG01197520: hypothetical protein	22.0446	-3.65895	0.76302	-4.79536	1.62387e-06	2.21305e-05
Vpar_1784	DNA-binding protein	10.2086	-3.65891	0.864841	-4.23073	2.32931e-05	0.000217358
Vpar_1427	Siroheme synthase / Precorrin-2 oxidase (EC 1.3.1.76) / Sirohydrochlorin ferrochelatase (EC 4.99.1.4)	38.4243	-3.65774	0.755966	-4.8385	1.30824e-06	1.83736e-05
Vpar_0149	Translation elongation factor G-related protein	2572.21	-3.65647	0.619258	-5.90459	3.53525e-09	1.05742e-07
Vpar_0741	COG2110, Macro domain, possibly ADP-ribose binding module	8.46785	-3.63953	0.784338	-4.64026	3.47975e-06	4.25375e-05
Vpar_1247	B12 binding domain of Methylmalonyl-CoA mutase (EC 5.4.99.2)	176.623	-3.63514	0.617777	-5.88422	3.99934e-09	1.1767e-07
Vpar_1368	FIG01197391: hypothetical protein	2.60617	-3.63222	1.24947	-2.90701	0.00364901	0.0133987
Vpar_0347	Cell division protein FtsW	56.2987	-3.63198	0.601538	-6.03781	1.56215e-09	5.19379e-08
Vpar_1842	FIG01197149: hypothetical protein	143.034	-3.62793	0.598691	-6.05977	1.36317e-09	4.60936e-08
Vpar_0429	4-hydroxybenzoyl-CoA thioesterase family active site	31.7155	-3.6084	0.682179	-5.28952	1.2264e-07	2.33564e-06
Vpar_1618	3-dehydroquinate dehydratase I (EC 4.2.1.10)	23.4807	-3.60747	0.690592	-5.22373	1.75351e-07	3.18842e-06
Vpar_0054	FIG01197339: hypothetical protein	190.779	-3.60389	0.623435	-5.78069	7.43953e-09	2.02295e-07
Vpar_0676	FIG01197152: hypothetical protein	20.189	-3.59893	0.768106	-4.68545	2.79344e-06	3.52488e-05
Vpar_0016	Beta-1,3-glucosyltransferase	5.26834	-3.59521	0.911862	-3.94271	8.05665e-05	0.000619284
Vpar_1339	FIG01197484: hypothetical protein	201.531	-3.58205	0.677172	-5.28973	1.22498e-07	2.33381e-06
Vpar_1151	Stage V sporulation protein B	97.8087	-3.58186	0.68513	-5.228	1.71352e-07	3.12509e-06
Vpar_1183	Glycosyltransferase	620.689	-3.58088	0.607067	-5.89866	3.66457e-09	1.09074e-07
Vpar_1198	Regulatory protein RecX	28.4934	-3.57065	0.721517	-4.94881	7.46682e-07	1.12999e-05
Vpar_1688	Alkanesulfonates ABC transporter ATP-binding protein / Sulfonate ABC transporter, ATP-binding subunit SsuB	6.74069	-3.569	0.869492	-4.10469	4.04849e-05	0.000346644
Vpar_0870	Tetracenomycin polyketide synthesis O-methyltransferase tcmP (EC 2.1.1.-)	18.871	-3.55758	0.845632	-4.20701	2.58769e-05	0.000237718
Vpar_1610	2-keto-3-deoxy-D-arabino-heptulosonate-7-phosphate synthase I beta (EC 2.5.1.54)	16.913	-3.55713	0.724535	-4.90953	9.12927e-07	1.34289e-05
Vpar_1429	Pyrroline-5-carboxylate reductase (EC 1.5.1.2)	118.437	-3.55117	0.630046	-5.63636	1.73682e-08	4.24593e-07
Vpar_1302	Membrane protein mosC	24.7413	-3.54797	0.706103	-5.02472	5.04167e-07	8.01325e-06
Vpar_1775	FIG004556: membrane metalloprotease	16.4046	-3.5454	0.748442	-4.73704	2.16863e-06	2.8396e-05
Vpar_1315	hypothetical protein	15.0772	-3.54467	0.72417	-4.89481	9.84019e-07	1.4338e-05
Vpar_0579	FIG01197044: hypothetical protein	186.216	-3.53919	0.683409	-5.17872	2.23411e-07	3.92982e-06
Vpar_0450	Autotransporter adhesin	473.354	-3.5345	0.564301	-6.26349	3.76452e-10	1.49545e-08
Vpar_0498	L-lactate dehydrogenase (EC 1.1.1.27)	61.5135	-3.53405	0.651939	-5.42084	5.93205e-08	1.24159e-06
Vpar_0034	conserved hypothetical protein	8.02732	-3.5338	0.896464	-3.94193	8.08295e-05	0.000620863
Vpar_0419	FIG01197090: hypothetical protein	244.57	-3.53343	0.661415	-5.34223	9.1812e-08	1.81269e-06
Vpar_1513	Nitric-oxide reductase (EC 1.7.99.7), quinol-dependent	155.537	-3.53207	0.609094	-5.79888	6.67588e-09	1.83853e-07
Vpar_0683	UDP-glucose dehydrogenase (EC 1.1.1.22)	39.3039	-3.51913	0.742997	-4.7364	2.17553e-06	2.84743e-05
Vpar_0943	FIG01197433: hypothetical protein	23.4571	-3.51816	0.673371	-5.22469	1.74444e-07	3.17439e-06
Vpar_1337	Radical SAM family protein HutW, similar to coproporphyrinogen III oxidase, oxygen-independent, associated with heme uptake	415.86	-3.5161	0.62178	-5.65489	1.55944e-08	3.87402e-07
Vpar_1526	FIG01196932: hypothetical protein	96.6996	-3.51603	0.666489	-5.27546	1.32426e-07	2.49382e-06
Vpar_0022	membrane protein	10.8876	-3.50743	1.29364	-2.71129	0.00670219	0.0213102
Vpar_1341	MotA/TolQ/ExbB proton channel family protein	175.893	-3.50648	0.663115	-5.28789	1.23734e-07	2.35301e-06
Vpar_0995	FIG01197497: hypothetical protein	9.12863	-3.49916	0.96577	-3.62318	0.000290998	0.00179269
Vpar_1703	Putative succinate dehydrogenase cytochrome b subunit	185.946	-3.49461	0.636889	-5.487	4.08826e-08	8.96485e-07
Vpar_0675	2-C-methyl-D-erythritol 4-phosphate cytidylyltransferase (EC 2.7.7.60)	20.707	-3.49264	0.806057	-4.33299	1.47095e-05	0.00014713
Vpar_1714	FIG01197551: hypothetical protein	33.3046	-3.49257	0.686983	-5.08392	3.69721e-07	6.11402e-06
Vpar_0669	UDP-N-acetylglucosamine 4,6-dehydratase (EC 4.2.1.-)	34.4647	-3.49205	0.691962	-5.04659	4.49768e-07	7.26184e-06
Vpar_1032	Diaminopimelate decarboxylase (EC 4.1.1.20)	74.7918	-3.49115	0.664589	-5.2531	1.49564e-07	2.77442e-06
Vpar_1438	Acetolactate synthase small subunit (EC 2.2.1.6)	33.6801	-3.49098	0.721951	-4.83548	1.32822e-06	1.86238e-05
Vpar_0751	putative aminopeptidase 2	52.6889	-3.48887	0.620722	-5.62067	1.90217e-08	4.60225e-07
Vpar_0784	COG2740: Predicted nucleic-acid-binding protein implicated in transcription termination	49.6697	-3.47849	0.659962	-5.27074	1.35874e-07	2.55224e-06
Vpar_0987	ATP-utilizing enzyme of the PP-loop superfamily	1.50743	-3.47717	1.51221	-2.2994	0.0214822	0.0504038
Vpar_1309	N-acyl-L-amino acid amidohydrolase	15.8434	-3.47255	0.873561	-3.97516	7.03323e-05	0.000552473
Vpar_0328	Ferrichrome-binding periplasmic protein	8.49509	-3.46254	1.01931	-3.39695	0.000681409	0.00356875
Vpar_1542	Undecaprenyl-phosphate N-acetylglucosaminyl 1-phosphate transferase (EC 2.7.8.-)	106.534	-3.46079	0.663246	-5.21795	1.8091e-07	3.27563e-06
Vpar_0006	OrfX	14.8584	-3.45637	0.85832	-4.0269	5.65173e-05	0.000459716
Vpar_0134	Carbon starvation protein A	75.1096	-3.45509	0.652274	-5.297	1.17723e-07	2.25448e-06
Vpar_0812	FIG004454: RNA binding protein	28.802	-3.45249	0.807986	-4.27296	1.92899e-05	0.000185073
Vpar_1278	D-3-phosphoglycerate dehydrogenase (EC 1.1.1.95)	50.3979	-3.44943	0.651738	-5.29266	1.20552e-07	2.3021e-06
Vpar_1859	LSU ribosomal protein L34p	10.6812	-3.44691	0.737621	-4.67301	2.96812e-06	3.71549e-05
Vpar_1567	Argininosuccinate lyase (EC 4.3.2.1)	59.6831	-3.44537	0.639955	-5.38376	7.29442e-08	1.48443e-06
Vpar_1149	Similar to ribosomal large subunit pseudouridine synthase D, Bacillus subtilis YjbO type	11.3171	-3.44343	0.680812	-5.05783	4.24047e-07	6.89541e-06
Vpar_0961	Late competence protein ComEA, DNA receptor	3.7592	-3.44211	0.921414	-3.73568	0.000187205	0.00124761
Vpar_0704	Radical SAM domain protein	17.066	-3.44129	0.625459	-5.50202	3.75459e-08	8.32148e-07
Vpar_1430	FIG001960: FtsZ-interacting protein related to cell division	59.0569	-3.43743	0.652911	-5.26478	1.40357e-07	2.62532e-06
Vpar_1347	PTS system IIB component	6.97983	-3.43646	0.737169	-4.6617	3.13608e-06	3.89196e-05
VEIDISOL_00265	Uncharacterized protein	1.51952	-3.43443	1.37158	-2.504	0.0122798	0.0333864
Vpar_0463	Allophanate hydrolase 2 subunit 2 (EC 3.5.1.54)	8.20514	-3.434	0.866848	-3.96148	7.44852e-05	0.000579951
Vpar_0357	FIG01197230: hypothetical protein	53.9912	-3.42518	0.740695	-4.62428	3.75905e-06	4.5439e-05
Vpar_1549	probable amino acid carrier protein	35.8338	-3.42017	0.679109	-5.03626	4.74706e-07	7.60114e-06
Vpar_1229	Septum formation protein Maf	12.4166	-3.41838	0.699197	-4.88901	1.01345e-06	1.47138e-05
Vpar_0229	Multidrug-efflux transporter, major facilitator superfamily (MFS) (TC 2.A.1); Efflux pump Lde	19.7803	-3.41476	0.692948	-4.92787	8.3133e-07	1.23802e-05
Vpar_0483	Pyridoxal kinase (EC 2.7.1.35)	15.1239	-3.4123	0.781316	-4.36737	1.25749e-05	0.000128771
Vpar_1500	ribosomal protein L7Ae/L30e/S12e/Gadd45	80.1945	-3.40701	0.647852	-5.25893	1.44898e-07	2.69978e-06
Vpar_1627	D-serine/D-alanine/glycine transporter	31.9249	-3.40581	0.745014	-4.57147	4.8431e-06	5.66303e-05
Vpar_0843	Phosphopantothenoylcysteine decarboxylase (EC 4.1.1.36) / Phosphopantothenoylcysteine synthetase (EC 6.3.2.5)	95.1151	-3.40123	0.633701	-5.36725	7.99456e-08	1.60728e-06
Vpar_1237	Ferredoxin	15.1172	-3.3956	0.84256	-4.0301	5.57527e-05	0.000454537
VEIDISOL_00091	CRISPR-associated protein, Csm2 family	0.143718	-3.39536	2.05435	-1.65277	0.0983783	NA
Vpar_1342	TonB-dependent receptor; Outer membrane receptor for ferrienterochelin and colicins	1018.72	-3.38123	0.63382	-5.33468	9.57128e-08	1.87799e-06
Vpar_1034	Heat shock protein 60 family chaperone GroEL	472.125	-3.3808	0.618521	-5.46594	4.6046e-08	9.94649e-07
Vpar_0411	1,4-dihydroxy-2-naphthoate octaprenyltransferase (EC 2.5.1.74)	26.1348	-3.37905	0.792339	-4.26465	2.00216e-05	0.000191004
Vpar_1304	FIG01197483: hypothetical protein	7.30933	-3.37708	0.893412	-3.77998	0.000156841	0.00107817
Vpar_1340	Biopolymer transport protein ExbD/TolR	116.197	-3.37215	0.668337	-5.04558	4.52152e-07	7.2935e-06
Vpar_0746	FIG01197023: hypothetical protein	5.03011	-3.36965	1.13305	-2.97396	0.00293988	0.0113507
Vpar_1764	Chloramphenicol-sensitive protein rarD	11.252	-3.36881	0.751401	-4.48337	7.34726e-06	8.10898e-05
Vpar_1226	Rod shape-determining protein MreC	40.5332	-3.36485	0.607248	-5.54115	3.00493e-08	6.84767e-07
Vpar_1487	LSU ribosomal protein L16p (L10e)	327.516	-3.35944	0.625528	-5.37057	7.84881e-08	1.5827e-06
Vpar_0774	Xanthine/uracil/thiamine/ascorbate permease family protein	5.14488	-3.3563	0.977311	-3.43422	0.000594266	0.00319596
Vpar_1152	Malate permease	12.3739	-3.35571	0.675427	-4.96828	6.75493e-07	1.03346e-05
Vpar_1044	N-acetylmuramoyl-L-alanine amidase (EC 3.5.1.28)	357.353	-3.35304	0.689158	-4.86541	1.14218e-06	1.63315e-05
Vpar_0631	Ferrous iron transport protein A	1.87081	-3.35035	1.36013	-2.46326	0.0137681	0.0363911
Vpar_0100	FIG01197721: hypothetical protein	245.687	-3.3501	0.646898	-5.17872	2.23414e-07	3.92982e-06
Vpar_0306	UspA domain protein	34.9606	-3.34808	0.677442	-4.94224	7.72307e-07	1.16253e-05
Vpar_1046	NAD(P)HX epimerase / NAD(P)HX dehydratase	73.4879	-3.34594	0.674538	-4.96034	7.03701e-07	1.0727e-05
Vpar_0418	FIG01197479: hypothetical protein	5.7017	-3.34384	0.947768	-3.52812	0.000418521	0.00240862
Vpar_1336	Ribokinase (EC 2.7.1.15)	13.0401	-3.34097	0.719911	-4.64082	3.47038e-06	4.24428e-05
Vpar_0040	FIG01196935: hypothetical protein	6.14432	-3.34012	0.777244	-4.29739	1.72819e-05	0.000168594
Vpar_1424	Uroporphyrinogen-III methyltransferase (EC 2.1.1.107) / Uroporphyrinogen-III synthase (EC 4.2.1.75)	172.838	-3.33973	0.588831	-5.67179	1.41311e-08	3.54862e-07
Vpar_0791	Chorismate mutase I (EC 5.4.99.5) / Shikimate kinase I (EC 2.7.1.71)	99.0057	-3.33851	0.62214	-5.36617	8.04257e-08	1.61589e-06
Vpar_1628	FIG01197316: hypothetical protein	27.9845	-3.32509	0.629396	-5.28298	1.27097e-07	2.4075e-06
Vpar_1636	DNA polymerase III subunits gamma and tau (EC 2.7.7.7)	162.425	-3.32044	0.605497	-5.48383	4.16213e-08	9.10051e-07
Vpar_1490	SSU ribosomal protein S19p (S15e)	242.737	-3.30684	0.704906	-4.69117	2.71648e-06	3.44365e-05
Vpar_0677	Glycosyl transferase, group 1	20.4904	-3.30246	0.782624	-4.21972	2.44601e-05	0.000226407
Vpar_1374	Exonuclease SbcC	138.839	-3.29927	0.597466	-5.5221	3.34965e-08	7.53459e-07
Vpar_1166	FIG01197606: hypothetical protein	8.61456	-3.29776	0.671522	-4.91088	9.06679e-07	1.33497e-05
Vpar_0555	S-layer domain protein domain protein	411.637	-3.2967	0.591478	-5.57368	2.4942e-08	5.82924e-07
VEIDISOL_01675	hypothetical protein	5.58178	-3.29408	1.01044	-3.26004	0.00111396	0.0052919
Vpar_0495	Dihydroneopterin aldolase (EC 4.1.2.25)	24.0261	-3.28777	0.637698	-5.15568	2.52706e-07	4.36725e-06
Vpar_1675	Magnesium and cobalt transport protein CorA	24.9531	-3.28674	0.679059	-4.84014	1.29748e-06	1.82407e-05
Vpar_1425	Porphobilinogen deaminase (EC 2.5.1.61)	92.1569	-3.28173	0.572171	-5.73557	9.71826e-09	2.56429e-07
Vpar_1413	FIG01197229: hypothetical protein	160.865	-3.27492	0.72974	-4.48779	7.1966e-06	7.95971e-05
Vpar_0142	Serine acetyltransferase (EC 2.3.1.30)	15.1415	-3.27129	0.695145	-4.70592	2.52724e-06	3.23802e-05
Vpar_0431	FIG01197219: hypothetical protein	37.5013	-3.25958	0.621154	-5.24762	1.54077e-07	2.84723e-06
Vpar_0953	Riboflavin synthase eubacterial/eukaryotic (EC 2.5.1.9)	38.9439	-3.25194	0.639148	-5.08793	3.61997e-07	6.00167e-06
Vpar_1110	Cell division protein FtsQ	138.973	-3.24794	0.62962	-5.15856	2.48854e-07	4.31011e-06
Vpar_1081	type IV prepilin peptidase	1.90163	-3.24374	1.08665	-2.98509	0.00283494	0.0110272
Vpar_1358	FIG01197276: hypothetical protein	34.9009	-3.24285	0.665203	-4.87498	1.08822e-06	1.56596e-05
Vpar_1699	MotA/TolQ/ExbB proton channel family protein	2.32985	-3.24166	1.00125	-3.2376	0.00120541	0.00563206
Vpar_0897	Integral membrane protein	42.7834	-3.23994	0.605004	-5.35524	8.54448e-08	1.70337e-06
Vpar_0610	Arginine decarboxylase (EC 4.1.1.19); Lysine decarboxylase (EC 4.1.1.18); Ornithine decarboxylase (EC 4.1.1.17)	29.8691	-3.23795	0.61824	-5.23736	1.62888e-07	2.9876e-06
Vpar_0507	Pantothenate kinase type III, CoaX-like (EC 2.7.1.33)	29.2807	-3.23714	0.701727	-4.61311	3.96692e-06	4.76575e-05
Vpar_0167	Integral membrane protein	10.3617	-3.2285	0.699033	-4.61853	3.86473e-06	4.65603e-05
Vpar_0378	O-succinylbenzoate synthase (EC 4.2.1.113)	30.7472	-3.22841	0.690541	-4.67519	2.93682e-06	3.68391e-05
Vpar_1635	FIG000557: hypothetical protein co-occurring with RecR	41.211	-3.22606	0.600388	-5.37328	7.7315e-08	1.56108e-06
Vpar_0053	CELL SURFACE PROTEIN	3063.91	-3.22104	0.581296	-5.54113	3.00522e-08	6.84767e-07
Vpar_0223	Respiratory nitrate reductase beta chain (EC 1.7.99.4)	384.483	-3.21753	0.651572	-4.9381	7.8889e-07	1.18496e-05
Vpar_1333	FIG01196969: hypothetical protein	55.3277	-3.21446	0.689811	-4.65992	3.16331e-06	3.9223e-05
Vpar_0933	Sodium-dependent transporter	31.2012	-3.21047	0.804834	-3.98899	6.63556e-05	0.00052582
Vpar_1520	Cell division protein FtsI [Peptidoglycan synthetase] (EC 2.4.1.129)	33.8885	-3.20857	0.757929	-4.23334	2.3025e-05	0.00021518
Vpar_1225	Rod shape-determining protein MreD	19.8314	-3.20754	0.574827	-5.58001	2.40499e-08	5.65288e-07
Vpar_1412	hypothetical protein	1.24892	-3.20677	1.33487	-2.40231	0.016292	0.0412186
Vpar_0453	putative ATP-dependent Clp proteinase (ATP-binding subunit)	456.04	-3.20534	0.657805	-4.87277	1.10042e-06	1.58131e-05
Vpar_0660	FIG01197100: hypothetical protein	2.5396	-3.20389	1.02351	-3.13029	0.00174633	0.00752528
VEIDISOL_01637	hypothetical protein	13.5708	-3.20281	0.828266	-3.86689	0.000110232	0.000804937
Vpar_1375	Exonuclease SbcD	39.9807	-3.20215	0.636747	-5.02891	4.93264e-07	7.86254e-06
Vpar_1085	General secretion pathway protein E	5.80743	-3.20046	0.919835	-3.47938	0.000502566	0.00279324
Vpar_1177	FIG004453: protein YceG like	170.884	-3.19673	0.620525	-5.15166	2.58196e-07	4.45219e-06
Vpar_1445	copper ion binding protein	51.9309	-3.19493	0.821911	-3.88719	0.000101411	0.000750888
Vpar_1830	Periplasmic [Fe] hydrogenase large subunit (EC 1.12.7.2)	113.399	-3.19205	0.568086	-5.61896	1.92107e-08	4.6429e-07
Vpar_0196	periplasmic binding protein	126.893	-3.18966	0.63563	-5.01811	5.21833e-07	8.26184e-06
Vpar_0280	Small-conductance mechanosensitive channel	27.6763	-3.18904	0.698943	-4.56267	5.05081e-06	5.86826e-05
Vpar_1679	FIG01196920: hypothetical protein	13.6804	-3.18879	0.944763	-3.37523	0.000737553	0.00380379
Vpar_1154	amino acid permease	31.6847	-3.1857	0.730833	-4.35899	1.30661e-05	0.000133159
Vpar_0246	FIG01197205: hypothetical protein	18.574	-3.18492	0.805831	-3.95235	7.73891e-05	0.00059862
Vpar_0273	FIG01197059: hypothetical protein	146.917	-3.18197	0.653054	-4.87244	1.10227e-06	1.58324e-05
Vpar_1263	similar to ribulose-1,5-bisphosphate carboxylase, Type III, too	23.9773	-3.1785	0.669399	-4.74828	2.0515e-06	2.7105e-05
Vpar_1003	putative multidrug efflux membrane fusion protein	139.133	-3.17746	0.624899	-5.08476	3.68098e-07	6.0911e-06
Vpar_1408	hypothetical protein	5.44217	-3.17201	1.2025	-2.63784	0.00834367	0.025078
Vpar_0752	Pyruvate carboxyl transferase (EC 6.4.1.1)	607.313	-3.17091	0.593236	-5.3451	9.03654e-08	1.78755e-06
Vpar_1180	Hypothetical protein possible functionally linked with Alanyl-tRNA synthetase	42.9518	-3.1682	0.640159	-4.94908	7.45647e-07	1.12902e-05
Vpar_0608	Ribose-phosphate pyrophosphokinase (EC 2.7.6.1)	92.26	-3.16057	0.648851	-4.87102	1.11022e-06	1.59288e-05
Vpar_1547	4-diphosphocytidyl-2-C-methyl-D-erythritol kinase (EC 2.7.1.148)	22.8058	-3.16025	0.687932	-4.59383	4.35179e-06	5.16593e-05
Vpar_0645	FIG01197735: hypothetical protein	82.6361	-3.15821	0.67072	-4.70869	2.49313e-06	3.19934e-05
Vpar_0367	Phosphoribosylaminoimidazole-succinocarboxamide synthase (EC 6.3.2.6)	42.785	-3.15766	0.702417	-4.49542	6.94318e-06	7.71964e-05
Vpar_1488	SSU ribosomal protein S3p (S3e)	671.762	-3.1572	0.646271	-4.88526	1.03293e-06	1.49695e-05
Vpar_0436	Nucleoside 5-triphosphatase RdgB (dHAPTP, dITP, XTP-specific) (EC 3.6.1.15)	16.4769	-3.15707	0.671294	-4.70295	2.56425e-06	3.27839e-05
Vpar_0941	FIG01196975: hypothetical protein	47.4803	-3.15634	0.710045	-4.44526	8.77839e-06	9.45286e-05
Vpar_1611	3-dehydroquinate synthase (EC 4.2.3.4)	31.6206	-3.15334	0.648387	-4.86336	1.15412e-06	1.64763e-05
Vpar_1468	SSU ribosomal protein S11p (S14e)	224.431	-3.15073	0.674883	-4.66856	3.03322e-06	3.78614e-05
Vpar_0816	Hydrolase (HAD superfamily), YqeK	60.43	-3.15054	0.619974	-5.08173	3.74006e-07	6.17303e-06
Vpar_1617	plasmid stabilization system	1.3179	-3.14796	1.3611	-2.31281	0.0207333	0.049092
Vpar_1595	Malate dehydrogenase (EC 1.1.1.37)	1074.01	-3.14632	0.616719	-5.1017	3.36618e-07	5.63211e-06
Vpar_0416	ProP protein	19.57	-3.14618	0.618044	-5.09054	3.57053e-07	5.92795e-06
Vpar_0224	Respiratory nitrate reductase delta chain (EC 1.7.99.4)	80.1073	-3.14397	0.688613	-4.56566	4.9793e-06	5.80171e-05
Vpar_0143	Neutrophil-activating protein A	83.5373	-3.14044	0.777884	-4.03716	5.4102e-05	0.00044306
Vpar_1693	Ferrichrome ABC transporter, ATP-binding protein, fhuC	19.4359	-3.13951	0.765879	-4.09922	4.1454e-05	0.000353881
Vpar_0651	3-ketoacyl-CoA thiolase (EC 2.3.1.16) @ Acetyl-CoA acetyltransferase (EC 2.3.1.9)	13.9016	-3.13784	0.703466	-4.46054	8.17517e-06	8.90227e-05
Vpar_0898	ACT-domain-containing protein, predicted allosteric regulator of homoserine dehydrogenase	31.976	-3.13646	0.667411	-4.69943	2.60884e-06	3.32771e-05
Vpar_1051	CDP-diacylglycerol--serine O-phosphatidyltransferase (EC 2.7.8.8)	37.828	-3.13529	0.640176	-4.89754	9.70432e-07	1.41632e-05
Vpar_0954	Diaminohydroxyphosphoribosylaminopyrimidine deaminase (EC 3.5.4.26) / 5-amino-6-(5-phosphoribosylamino)uracil reductase (EC 1.1.1.193)	56.9939	-3.13518	0.606629	-5.1682	2.36356e-07	4.12285e-06
Vpar_1615	Shikimate 5-dehydrogenase I alpha (EC 1.1.1.25) / Shikimate kinase I (EC 2.7.1.71)	48.2927	-3.13032	0.607805	-5.1502	2.60207e-07	4.48288e-06
Vpar_1437	ABC transporter, ATP-binding protein	45.5455	-3.12965	0.664132	-4.71239	2.44828e-06	3.15058e-05
Vpar_1655	FIG01197743: hypothetical protein	160.639	-3.12725	0.664018	-4.70958	2.48231e-06	3.18705e-05
Vpar_1040	Inactive homolog of metal-dependent proteases, putative molecular chaperone	34.5164	-3.12659	0.711126	-4.39667	1.09923e-05	0.000114772
Vpar_1697	FIG01197357: hypothetical protein	12.1095	-3.12483	0.759344	-4.11517	3.869e-05	0.000334114
Vpar_0514	Seryl-tRNA synthetase (EC 6.1.1.11)	195.29	-3.1182	0.602025	-5.17951	2.22468e-07	3.91629e-06
Vpar_1756	Biopolymer transport protein ExbD/TolR	7.81631	-3.11616	0.720548	-4.3247	1.52739e-05	0.000151844
Vpar_1178	FIG01196989: hypothetical protein	64.1098	-3.11347	0.614489	-5.06676	4.04637e-07	6.6124e-06
Vpar_0558	Cof-like hydrolase	20.2995	-3.10885	0.661968	-4.69637	2.64822e-06	3.36824e-05
Vpar_0690	Enoyl-[acyl-carrier-protein] reductase [FMN] (EC 1.3.1.9)	128.168	-3.10876	0.623195	-4.98843	6.08709e-07	9.4525e-06
Vpar_0023	UDP-galactopyranose mutase (EC 5.4.99.9)	19.0834	-3.10319	0.697439	-4.44941	8.61063e-06	9.29611e-05
Vpar_1613	Chorismate synthase (EC 4.2.3.5)	64.4413	-3.09688	0.579754	-5.34171	9.20735e-08	1.81688e-06
Vpar_1120	Cell division protein MraZ	61.0455	-3.09584	0.631035	-4.90598	9.29618e-07	1.36382e-05
Vpar_0802	FIG01197157: hypothetical protein	58.9151	-3.091	0.645306	-4.78998	1.66797e-06	2.26635e-05
Vpar_1724	Low temperature requirement C protein	9.05508	-3.08848	0.669682	-4.61186	3.99075e-06	4.78887e-05
Vpar_0758	D-glycero-D-manno-heptose 1,7-bisphosphate phosphatase (EC 3.1.1.-); Histidinol-phosphatase (EC 3.1.3.15)	37.0155	-3.08676	0.625501	-4.93486	8.02103e-07	1.20096e-05
Vpar_1663	FIG01197220: hypothetical protein	8.44881	-3.08199	0.848768	-3.63113	0.000282181	0.00174971
Vpar_1828	archaeal ATPase, fused to C-terminal DUF234 domain	13.9213	-3.07729	0.652386	-4.71697	2.39377e-06	3.09207e-05
Vpar_0957	FIG01197032: hypothetical protein	4.21357	-3.07631	0.983487	-3.12796	0.00176023	0.00757107
Vpar_0217	Ferrochelatase, protoheme ferro-lyase (EC 4.99.1.1)	64.7239	-3.07342	0.663125	-4.63475	3.57377e-06	4.34875e-05
Vpar_1128	Cob(I)alamin adenosyltransferase (EC 2.5.1.17)	51.9044	-3.06937	0.651069	-4.71435	2.42486e-06	3.12579e-05
Vpar_0278	L-asparaginase (EC 3.5.1.1)	64.1101	-3.06716	0.671882	-4.56502	4.99448e-06	5.81721e-05
Vpar_1127	Superoxide reductase (EC 1.15.1.2)	231.122	-3.06507	0.678821	-4.51529	6.32306e-06	7.1175e-05
Vpar_0806	Transketolase, C-terminal section (EC 2.2.1.1)	118.705	-3.06324	0.635431	-4.82072	1.43039e-06	1.98286e-05
Vpar_0198	Fe(III) dicitrate ABC transporter, ATP-binding protein	48.8283	-3.05974	0.653316	-4.68339	2.82163e-06	3.55699e-05
Vpar_1571	Multimodular transpeptidase-transglycosylase (EC 2.4.1.129) (EC 3.4.-.-)	16.5007	-3.05419	0.648055	-4.71285	2.44273e-06	3.14508e-05
Vpar_0197	Iron(III) dicitrate transport system permease protein FecD (TC 3.A.1.14.1)	95.793	-3.054	0.676379	-4.51523	6.32495e-06	7.11911e-05
Vpar_0356	Tripeptide aminopeptidase (EC 3.4.11.4)	44.8255	-3.05333	0.61557	-4.96017	7.04333e-07	1.0735e-05
Vpar_0814	Gamma-glutamyl phosphate reductase (EC 1.2.1.41)	158.695	-3.04867	0.605339	-5.03629	4.74632e-07	7.60073e-06
Vpar_0496	2-amino-4-hydroxy-6-hydroxymethyldihydropteridine pyrophosphokinase (EC 2.7.6.3)	31.153	-3.04845	0.611266	-4.9871	6.12917e-07	9.50579e-06
Vpar_0409	Cytidine deaminase (EC 3.5.4.5)	5.60435	-3.04703	0.896537	-3.39867	0.000677137	0.00355214
Vpar_0682	UDP-glucuronate 5'-epimerase (EC 5.1.3.12)	20.4215	-3.04561	0.757415	-4.02106	5.79361e-05	0.000469183
Vpar_1249	Acetyl-CoA hydrolase( EC:3.1.2.1 )	487.339	-3.04385	0.531406	-5.72793	1.01663e-08	2.66585e-07
Vpar_0245	FliB family protein	4.25644	-3.04298	0.773666	-3.9332	8.38214e-05	0.000639785
Vpar_0573	membrane spanning protein	5.23219	-3.03993	0.839246	-3.62222	0.000292091	0.00179799
Vpar_1546	FIG01197529: hypothetical protein	21.534	-3.03944	0.723729	-4.19969	2.67281e-05	0.000244305
Vpar_1123	glutamyl-Q-tRNA synthetase	42.933	-3.03485	0.611519	-4.9628	6.94836e-07	1.06012e-05
Vpar_1696	TonB-dependent receptor; Outer membrane receptor for ferrienterochelin and colicins	72.8985	-3.0233	0.688473	-4.39131	1.12668e-05	0.000117196
Vpar_1593	Branched-chain amino acid transport system carrier protein	37.0503	-3.02045	0.606124	-4.98323	6.25328e-07	9.66578e-06
Vpar_0905	Adenosylcobinamide-phosphate guanylyltransferase (EC 2.7.7.62)	40.8915	-3.01789	0.624445	-4.83291	1.34551e-06	1.88322e-05
Vpar_1072	Macrolide-specific efflux protein MacA	127.945	-3.01482	0.694219	-4.34275	1.40711e-05	0.000141705
Vpar_1148	FIG01197400: hypothetical protein	67.0232	-3.00796	0.550343	-5.46561	4.61316e-08	9.95942e-07
Vpar_0035	FIG01197286: hypothetical protein	5.02672	-3.00645	0.903614	-3.32714	0.000877426	0.00437815
Vpar_0277	NAD synthetase (EC 6.3.1.5)	40.8498	-3.00544	0.647279	-4.64318	3.43084e-06	4.20623e-05
Vpar_0779	Dephospho-CoA kinase (EC 2.7.1.24)	34.077	-3.00435	0.751195	-3.99943	6.34953e-05	0.000506938
Vpar_1723	Nicotinamidase (EC 3.5.1.19)	9.57113	-3.00169	0.75147	-3.99443	6.4851e-05	0.000515742
Vpar_0175	FIG01197401: hypothetical protein	34.9553	-2.99915	0.664542	-4.51311	6.38848e-06	7.17967e-05
Vpar_0305	FIG01197359: hypothetical protein	74.723	-2.99544	0.619038	-4.83887	1.3058e-06	1.83443e-05
Vpar_0390	Aliphatic amidase amiE (EC 3.5.1.4)	13.7788	-2.98628	0.852438	-3.50322	0.000459671	0.00259959
Vpar_0021	Undecaprenyl-phosphate galactosephosphotransferase (EC 2.7.8.6)	25.5294	-2.98617	0.610144	-4.8942	9.87067e-07	1.43749e-05
Vpar_1077	FIG01197238: hypothetical protein	1.3929	-2.98604	1.2273	-2.43301	0.0149739	0.0387311
Vpar_0834	Glycerol-3-phosphate dehydrogenase [NAD(P)+] (EC 1.1.1.94)	92.2813	-2.98527	0.635428	-4.69805	2.62655e-06	3.34567e-05
Vpar_1787	hypothetical protein	0.747306	-2.98171	1.48166	-2.01242	0.0441761	0.0861621
Vpar_1194	Queuosine biosynthesis QueD, PTPS-I	7.65308	-2.97884	0.747342	-3.98591	6.72211e-05	0.000531862
Vpar_0673	Undecaprenyl-phosphate galactosephosphotransferase (EC 2.7.8.6)	10.9062	-2.97207	0.791831	-3.75341	0.000174446	0.00117809
Vpar_0242	FIG01197029: hypothetical protein	6.01556	-2.97039	0.874324	-3.39736	0.000680392	0.00356488
Vpar_0619	Exopolyphosphatase (EC 3.6.1.11)	49.9661	-2.96993	0.741345	-4.00615	6.17175e-05	0.000494656
Vpar_0618	Exopolyphosphatase (EC 3.6.1.11)	26.1765	-2.96734	0.594244	-4.99346	5.93057e-07	9.23996e-06
Vpar_1450	LSU ribosomal protein L13p (L13Ae)	73.9646	-2.96524	0.679806	-4.36189	1.28946e-05	0.000131611
Vpar_1082	FIG01196991: hypothetical protein	1.83273	-2.96255	1.23531	-2.39822	0.0164749	0.0415835
Vpar_0606	Adenine phosphoribosyltransferase (EC 2.4.2.7)	37.2195	-2.9577	0.716112	-4.13022	3.62412e-05	0.000315711
Vpar_1021	ClpB protein	203.741	-2.95645	0.617362	-4.78885	1.67737e-06	2.27636e-05
Vpar_1845	conserved hypothetical protein	76.0571	-2.95499	0.637365	-4.63627	3.54759e-06	4.32255e-05
Vpar_1541	UDP-N-acetylglucosamine 2-epimerase (EC 5.1.3.14)	125.613	-2.95453	0.699068	-4.22639	2.37471e-05	0.000220929
Vpar_1119	rRNA small subunit methyltransferase H	169.449	-2.95378	0.633825	-4.66025	3.1583e-06	3.91671e-05
Vpar_1002	RND efflux system, inner membrane transporter CmeB	587.255	-2.95075	0.741655	-3.9786	6.93226e-05	0.000545953
Vpar_1015	Cysteinyl-tRNA synthetase (EC 6.1.1.16)	173.019	-2.94757	0.613742	-4.80263	1.56598e-06	2.14795e-05
Vpar_1579	Exonuclease SbcC	181.043	-2.94745	0.599515	-4.91639	8.81538e-07	1.30253e-05
Vpar_0048	Type IV fimbrial biogenesis protein PilY1	645.951	-2.93917	0.49769	-5.90562	3.5132e-09	1.05163e-07
Vpar_0270	FIG01197352: hypothetical protein	1083.23	-2.93383	0.684577	-4.28562	1.82231e-05	0.000176224
Vpar_0057	FIG01197682: hypothetical protein	102.568	-2.93356	0.634111	-4.62626	3.7233e-06	4.50737e-05
Vpar_1516	FIG01197160: hypothetical protein	146.517	-2.93242	0.677583	-4.32776	1.50636e-05	0.000150137
Vpar_0298	FIG01196868: hypothetical protein	36.1728	-2.92686	0.749473	-3.90523	9.4135e-05	0.000705749
Vpar_1043	spore germination protein-like	169.788	-2.9257	0.680846	-4.29715	1.73007e-05	0.000168743
Vpar_0744	Fumarylacetoacetate hydrolase family protein	11.2165	-2.92191	0.812043	-3.59822	0.000320408	0.00193835
Vpar_0412	FIG01196973: hypothetical protein	37.803	-2.91558	0.667956	-4.36492	1.27167e-05	0.000130026
Vpar_1012	Hypothetical protein DUF901, similar to C-terminal domain of ribosome protection-type Tc-resistance proteins	41.6531	-2.91534	0.651941	-4.47179	7.75679e-06	8.50765e-05
Vpar_1650	Predicted L-lactate dehydrogenase, hypothetical protein subunit YkgG	139.589	-2.91463	0.568544	-5.12649	2.952e-07	5.01274e-06
Vpar_0469	FIG028593: membrane protein	90.8837	-2.90723	0.732135	-3.97089	7.1605e-05	0.000560715
Vpar_0793	Competence protein F, interruption-N	12.8722	-2.90385	0.638889	-4.54515	5.48953e-06	6.29538e-05
Vpar_0349	FIG01197013: hypothetical protein	21.2718	-2.90244	0.83594	-3.47207	0.000516461	0.00285552
VEIDISOL_01903	Uncharacterized protein	0.0919811	-2.89566	2.0892	-1.38601	0.165743	NA
Vpar_0254	Pyruvate formate-lyase (EC 2.3.1.54)	138.385	-2.89446	0.671579	-4.30993	1.63304e-05	0.000160678
Vpar_0932	Pantoate--beta-alanine ligase (EC 6.3.2.1)	44.4626	-2.8928	0.745081	-3.88253	0.000103376	0.00076314
Vpar_0029	Lipopolysaccharide cholinephosphotransferase LicD1 (EC 2.7.8.-)	4.31823	-2.89087	1.08176	-2.67238	0.00753158	0.0232254
Vpar_1717	protein of unknown function DUF1121	4.24638	-2.88959	0.762536	-3.78945	0.000150982	0.00104424
Vpar_1525	transcriptional regulator, Crp/Fnr family	16.2709	-2.88879	0.726867	-3.97431	7.05829e-05	0.000554104
Vpar_1061	Phosphoenolpyruvate synthase (EC 2.7.9.2)	668.996	-2.88718	0.718767	-4.01685	5.89814e-05	0.000476249
Vpar_0408	Pyrimidine-nucleoside phosphorylase (EC 2.4.2.2)	24.397	-2.88678	0.643028	-4.48936	7.14375e-06	7.90803e-05
Vpar_1778	Organic hydroperoxide resistance transcriptional regulator	76.1444	-2.88506	0.719798	-4.00815	6.11957e-05	0.000491287
Vpar_1519	Methylenetetrahydrofolate dehydrogenase (NADP+) (EC 1.5.1.5) / Methenyltetrahydrofolate cyclohydrolase (EC 3.5.4.9)	22.0381	-2.88141	0.743099	-3.87756	0.000105509	0.000775859
Vpar_0486	Oligopeptide transport ATP-binding protein OppD (TC 3.A.1.5.1)	53.3338	-2.87698	0.63188	-4.55305	5.28738e-06	6.09423e-05
Vpar_0153	Catalyzes the cleavage of p-aminobenzoyl-glutamate to p-aminobenzoate and glutamate, subunit A	28.9959	-2.86959	0.718984	-3.99117	6.57471e-05	0.000521718
Vpar_0844	Sulfate permease	60.4419	-2.86943	0.607183	-4.72581	2.29205e-06	2.97805e-05
Vpar_0293	uncharacterized secreted protein, YBBR Bacillus subtilis homolog	78.4182	-2.86695	0.737625	-3.88674	0.000101601	0.000752081
Vpar_1432	COG1496: Uncharacterized conserved protein	34.964	-2.8576	0.652413	-4.38005	1.18654e-05	0.000122583
Vpar_0476	Rrf2 family transcriptional regulator	43.7093	-2.85453	0.588128	-4.85358	1.2125e-06	1.71847e-05
Vpar_0362	FIG01197709: hypothetical protein	31.426	-2.85429	0.750175	-3.80483	0.000141901	0.000992779
Vpar_1228	DNA repair protein RadC	17.1533	-2.85284	0.750386	-3.80183	0.000143632	0.00100249
Vpar_0689	carbonic anhydrase, family 3	65.0237	-2.84964	0.677028	-4.20904	2.56454e-05	0.00023584
Vpar_1653	FIG01197164: hypothetical protein	452.951	-2.84817	0.655826	-4.34288	1.40628e-05	0.000141649
Vpar_1630	Cobalt-zinc-cadmium resistance protein	94.7464	-2.84683	0.648177	-4.39205	1.12286e-05	0.000116877
Vpar_0678	Oligosaccharide repeat unit polymerase Wzy	29.4623	-2.84544	0.707285	-4.02304	5.74522e-05	0.000466014
Vpar_0647	OstA family protein	409.472	-2.84158	0.590274	-4.814	1.47938e-06	2.04437e-05
HMPREF9321_0920	FIG01197382: hypothetical protein	9.10663	-2.8404	0.999561	-2.84165	0.00448812	0.0157158
Vpar_0609	Peptidyl-tRNA hydrolase (EC 3.1.1.29)	89.5997	-2.83969	0.669044	-4.24439	2.19188e-05	0.000206524
Vpar_1393	FIG01197404: hypothetical protein	61.0177	-2.83639	0.864428	-3.28123	0.00103354	0.00498737
Vpar_1847	Chromosome (plasmid) partitioning protein ParB / Stage 0 sporulation protein J	52.6924	-2.83323	0.550759	-5.14422	2.6863e-07	4.61414e-06
Vpar_1105	Biosynthetic Aromatic amino acid aminotransferase alpha (EC 2.6.1.57) @ Aspartate aminotransferase (EC 2.6.1.1)	92.9551	-2.82808	0.698113	-4.05104	5.09897e-05	0.000421403
Vpar_1129	Cobyrinic acid A,C-diamide synthase	138.175	-2.82803	0.658468	-4.29487	1.74795e-05	0.000170236
Vpar_0250	D-3-phosphoglycerate dehydrogenase (EC 1.1.1.95)	22.7588	-2.82539	0.632189	-4.46922	7.85061e-06	8.59353e-05
Vpar_0885	Ribosomal RNA small subunit methyltransferase E (EC 2.1.1.-)	35.7524	-2.82364	0.565369	-4.99433	5.90412e-07	9.21023e-06
Vpar_0562	Translation initiation factor 2	229.667	-2.82082	0.570624	-4.9434	7.67712e-07	1.15741e-05
Vpar_0820	Trk system potassium uptake protein TrkA	80.7765	-2.81824	0.587587	-4.79629	1.61632e-06	2.20451e-05
Vpar_0526	FIG01197110: hypothetical protein	246.534	-2.81804	0.585421	-4.8137	1.48159e-06	2.04706e-05
Vpar_1153	Glutamine amidotransferase, class I	25.4877	-2.81539	0.729435	-3.85968	0.000113536	0.000825014
Vpar_0036	TonB-like	7.61333	-2.80832	0.946099	-2.96831	0.00299439	0.0115124
Vpar_0803	FIG01197540: hypothetical protein	199.968	-2.80505	0.565282	-4.96221	6.96948e-07	1.06303e-05
Vpar_0326	Iron(III) dicitrate transport ATP-binding protein fecE	5.03372	-2.80483	1.2264	-2.28704	0.0221934	0.0515134
Vpar_0975	FIG01197616: hypothetical protein	2.89448	-2.78949	1.06937	-2.60852	0.0090934	0.0267391
Vpar_1782	FIG01197126: hypothetical protein	8.85882	-2.78756	0.750233	-3.71558	0.000202734	0.00133135
Vpar_1244	Acetyl-coenzyme A carboxyl transferase alpha chain (EC 6.4.1.2) / Acetyl-coenzyme A carboxyl transferase beta chain (EC 6.4.1.2); Propionyl-CoA carboxylase beta chain (EC 6.4.1.3)	1635.68	-2.78636	0.58502	-4.76285	1.90881e-06	2.54968e-05
Vpar_0925	SAM-dependent methyltransferase, MraW methylase family (EC 2.1.1.-)	59.4594	-2.7828	0.738179	-3.76982	0.000163366	0.00111571
Vpar_0010	FIG01197092: hypothetical protein	200.532	-2.78188	0.598604	-4.64727	3.36352e-06	4.13645e-05
Vpar_1669	Transcription regulator [contains diacylglycerol kinase catalytic domain]	32.4714	-2.78186	0.663181	-4.19472	2.73215e-05	0.000248908
Vpar_0681	Lipopolysaccharide biosynthesis protein WzxC	23.3727	-2.77644	0.69529	-3.99321	6.51834e-05	0.000517855
Vpar_0840	FIG003307: hypothetical protein	28.7668	-2.77514	0.553287	-5.01574	5.28304e-07	8.3537e-06
Vpar_0427	FIG01197195: hypothetical protein	288.24	-2.77309	0.681749	-4.06761	4.74976e-05	0.000396817
Vpar_1200	Molybdopterin binding motif, CinA N-terminal domain / C-terminal domain of CinA type S	116.289	-2.77252	0.550302	-5.03819	4.69963e-07	7.53531e-06
Vpar_1852	rRNA small subunit 7-methylguanosine (m7G) methyltransferase GidB	40.9024	-2.77167	0.596295	-4.64815	3.34919e-06	4.12047e-05
Vpar_0015	sulfatase	91.8554	-2.76816	0.597328	-4.63424	3.58259e-06	4.35847e-05
Vpar_0554	Signal peptidase I (EC 3.4.21.89)	30.4001	-2.76768	0.694635	-3.98436	6.76611e-05	0.000534825
Vpar_1641	secretion protein HlyD	80.5337	-2.76741	0.619466	-4.46741	7.9174e-06	8.65685e-05
Vpar_0011	Putative RND family drug transporter	58.5357	-2.76551	0.592738	-4.66566	3.0763e-06	3.83034e-05
Vpar_1695	Heme transporter IsdDEF, lipoprotein IsdE	23.4228	-2.76464	0.824205	-3.35431	0.000795643	0.00404171
Vpar_0003	FIG002958: hypothetical protein	19.6159	-2.76318	0.764554	-3.61411	0.000301385	0.00184407
Vpar_1024	Transcriptional regulator CtsR	59.9015	-2.763	0.70572	-3.91515	9.03485e-05	0.000682046
Vpar_0276	Nicotinate phosphoribosyltransferase (EC 2.4.2.11)	77.8114	-2.76049	0.605014	-4.56269	5.05022e-06	5.86801e-05
Vpar_0272	Uncharacterized membrane protein, YCGQ B. subtilis homolog	99.101	-2.7593	0.587874	-4.69369	2.68321e-06	3.40632e-05
Vpar_0799	Ribosomal subunit interface protein	71.9364	-2.75872	0.732183	-3.76781	0.000164686	0.00112343
Vpar_1829	Beta-hexosaminidase (EC 3.2.1.52)	21.1655	-2.75425	0.594974	-4.62919	3.67108e-06	4.45304e-05
Vpar_1788	DNA-3-methyladenine glycosylase (EC 3.2.2.20)	11.1598	-2.75311	0.742088	-3.70995	0.000207298	0.00135649
Vpar_0413	FIG01197354: hypothetical protein	124.807	-2.74942	0.698464	-3.93638	8.27206e-05	0.000632704
Vpar_1121	Thioredoxin	107.173	-2.74831	0.705879	-3.89345	9.88269e-05	0.000735022
Vpar_1190	FIG042796: Hypothetical protein	17.1388	-2.74508	0.619862	-4.42853	9.48767e-06	0.000101075
Vpar_0075	Aspartate aminotransferase (EC 2.6.1.1)	105.524	-2.74313	0.725314	-3.78199	0.000155581	0.00107046
Vpar_0629	DNA topoisomerase III (EC 5.99.1.2)	87.5865	-2.74312	0.558093	-4.91516	8.87098e-07	1.3091e-05
Vpar_1647	Ferredoxin	24.2954	-2.74298	0.594052	-4.6174	3.88572e-06	4.67914e-05
Vpar_0691	Rubredoxin	9.65534	-2.74254	0.95702	-2.86571	0.00416071	0.0148255
Vpar_1054	Inosine-5'-monophosphate dehydrogenase (EC 1.1.1.205)	199.367	-2.7392	0.635592	-4.30969	1.63486e-05	0.000160806
Vpar_1527	Hypothetical protein ywlG	21.9054	-2.73708	0.665591	-4.11225	3.91814e-05	0.000337304
Vpar_0931	Aspartate 1-decarboxylase (EC 4.1.1.11)	15.414	-2.73615	0.710878	-3.84898	0.000118613	0.000855251
Vpar_1019	Pili retraction protein pilT	96.008	-2.73281	0.647143	-4.22289	2.41189e-05	0.00022377
Vpar_1531	ATP synthase epsilon chain (EC 3.6.3.14)	104.446	-2.73215	0.645598	-4.23197	2.31652e-05	0.000216373
Vpar_1662	Metallophosphoesterase	35.8491	-2.72866	0.73179	-3.72874	0.000192438	0.00127672
Vpar_1530	FIG01196907: hypothetical protein	79.8669	-2.72708	0.652819	-4.17739	2.94872e-05	0.000265209
Vpar_0745	Branched-chain amino acid aminotransferase (EC 2.6.1.42)	80.7621	-2.72521	0.640814	-4.25273	2.11182e-05	0.000200074
Vpar_1191	Putative tRNA-m1A22 methylase	20.235	-2.72232	0.816935	-3.33236	0.000861117	0.00431121
Vpar_1769	FIG01197073: hypothetical protein	8.32373	-2.72081	0.706795	-3.8495	0.000118361	0.000853675
Vpar_1505	FIG01197154: hypothetical protein	18.4727	-2.71869	0.65339	-4.1609	3.16994e-05	0.00028198
Vpar_1193	Queuosine Biosynthesis QueE Radical SAM	12.5895	-2.71744	0.716387	-3.79325	0.000148688	0.00103109
Vpar_1840	FIG01197011: hypothetical protein	213.289	-2.71451	0.677759	-4.00512	6.19851e-05	0.000496365
Vpar_0668	polysaccharide export protein	11.2432	-2.71163	0.708997	-3.8246	0.000130984	0.000929531
Vpar_1211	Hydroxyacylglutathione hydrolase (EC 3.1.2.6)	126.105	-2.70861	0.624195	-4.33938	1.42888e-05	0.000143543
Vpar_0289	Xanthine and CO dehydrogenases maturation factor, XdhC/CoxF family	87.5489	-2.70578	0.681734	-3.96896	7.21865e-05	0.000564473
Vpar_0215	FIG01197284: hypothetical protein	229.173	-2.70171	0.673514	-4.01137	6.03664e-05	0.00048556
Vpar_0169	hypothetical protein	0.123269	-2.70062	2.09892	-1.28667	0.198208	NA
Vpar_0921	Octaprenyl diphosphate synthase (EC 2.5.1.90) / Dimethylallyltransferase (EC 2.5.1.1) / Geranyltranstransferase (EC 2.5.1.10) / Geranylgeranyl diphosphate synthase (EC 2.5.1.29)	95.8136	-2.69993	0.651072	-4.1469	3.37008e-05	0.000296868
Vpar_0285	Xanthine dehydrogenase iron-sulfur subunit (EC 1.17.1.4)	31.6372	-2.69745	0.647494	-4.16599	3.10001e-05	0.000276696
Vpar_0135	FIG01197638: hypothetical protein	31.4114	-2.69355	0.651774	-4.13264	3.58618e-05	0.000313004
Vpar_1713	Glutathione peroxidase (EC 1.11.1.9)	25.2194	-2.69329	0.784907	-3.43135	0.000600583	0.00322345
Vpar_1576	Na+/H+ antiporter, ortholog YQKI B.subtilis	129.226	-2.69305	0.665444	-4.047	5.18785e-05	0.000427517
Vpar_0927	DNA repair protein RecN	138.355	-2.68936	0.674514	-3.9871	6.68848e-05	0.000529715
Vpar_0065	TonB-dependent receptor	73.7566	-2.68719	0.835216	-3.21736	0.00129375	0.00595892
Vpar_1189	Thioredoxin	20.7122	-2.68522	0.841644	-3.19044	0.00142055	0.00641539
Vpar_1136	iron compound ABC transporter, periplasmic iron compound-binding protein	392.845	-2.68353	0.594721	-4.51225	6.41432e-06	7.204e-05
Vpar_0027	capsular polysaccharide biosynthesis protein	7.21862	-2.68175	0.993355	-2.69969	0.0069405	0.0218531
Vpar_0433	N-methylhydantoinase (ATP-hydrolyzing) (EC 3.5.2.14)	28.9828	-2.67826	0.758095	-3.53288	0.000411062	0.00237336
Vpar_0942	FIG01197690: hypothetical protein	57.7096	-2.67149	0.63882	-4.18192	2.89058e-05	0.000260827
Vpar_0232	Putative membrane protein YeiH	13.5023	-2.67053	0.661835	-4.03504	5.45935e-05	0.000446542
Vpar_0466	hypothetical protein	0.575924	-2.66687	1.38291	-1.92844	0.0538001	0.0990536
Vpar_1348	PTS system, 3-keto-L-gulonate/L-ascorbate specific IIA component (PtxA)	16.2877	-2.66318	0.645413	-4.12632	3.68619e-05	0.00032038
Vpar_1841	FIG01197652: hypothetical protein	41.3361	-2.65925	0.639159	-4.16055	3.17482e-05	0.000282349
Vpar_1492	LSU ribosomal protein L23p (L23Ae)	362.594	-2.65469	0.75072	-3.5362	0.000405929	0.00234968
Vpar_0920	Exodeoxyribonuclease VII small subunit (EC 3.1.11.6)	16.9291	-2.65344	0.804952	-3.2964	0.000979314	0.00478188
Vpar_1436	Ketol-acid reductoisomerase (EC 1.1.1.86)	144.593	-2.65311	0.619289	-4.28413	1.83457e-05	0.000177211
Vpar_0470	Dihydrolipoamide dehydrogenase (EC 1.8.1.4)	580.881	-2.65093	0.669283	-3.96085	7.4684e-05	0.000581206
Vpar_0552	Resolvase, RNase H domain protein fold	28.9984	-2.64869	0.741231	-3.57336	0.000352432	0.00209286
Vpar_1405	Pyruvate kinase (EC 2.7.1.40)	138.055	-2.64863	0.548275	-4.83084	1.3596e-06	1.89768e-05
Vpar_0042	Autotransporter adhesin	826.026	-2.64639	0.593469	-4.4592	8.2267e-06	8.95083e-05
Vpar_0661	bacterial type II/III secretion system protein	4.95697	-2.64566	0.962555	-2.74858	0.00598548	0.0195632
Vpar_0692	COG1399 protein, clustered with ribosomal protein L32p	128.633	-2.64058	0.748915	-3.52588	0.000422081	0.00242605
Vpar_1042	Thiamine-monophosphate kinase (EC 2.7.4.16)	15.8499	-2.63789	0.581033	-4.54	5.62535e-06	6.43021e-05
Vpar_1274	Flavodoxin	269.455	-2.63109	0.66073	-3.98209	6.83131e-05	0.000539126
Vpar_0839	Protein YicC	56.6404	-2.62681	0.602046	-4.36313	1.28212e-05	0.000130973
Vpar_1041	ATPase YjeE, predicted to have essential role in cell wall biosynthesis	21.386	-2.62621	0.673776	-3.89776	9.70873e-05	0.000724076
Vpar_0111	Oxidoreductase( EC:1.1.1.- )	37.7267	-2.62127	0.733193	-3.57514	0.000350038	0.00208096
Vpar_0089	hypothetical protein	0.446189	-2.61885	1.77891	-1.47217	0.140976	0.21335
Vpar_0150	probable beta-D-galactosidase	7.83521	-2.61827	0.794396	-3.29593	0.000980962	0.00478748
Vpar_1018	2-C-methyl-D-erythritol 4-phosphate cytidylyltransferase (EC 2.7.7.60) / 2-C-methyl-D-erythritol 2,4-cyclodiphosphate synthase (EC 4.6.1.12)	97.7415	-2.61659	0.703915	-3.71719	0.000201452	0.0013245
Vpar_1594	Anaerobic dehydrogenases, typically selenocysteine-containing	38.487	-2.61585	0.65105	-4.01789	5.87223e-05	0.000474479
Vpar_1658	calcineurin-like phosphoesterase	72.0055	-2.61265	0.705173	-3.70498	0.000211411	0.00137904
Vpar_0578	KH domain RNA binding protein YlqC	73.9676	-2.60871	0.827414	-3.15285	0.00161685	0.00708732
Vpar_0711	Dihydrolipoamide acetyltransferase	18.884	-2.60653	0.647033	-4.02844	5.61486e-05	0.000457211
Vpar_1706	DNA-binding response regulator	110.07	-2.60514	0.691474	-3.76751	0.000164881	0.00112456
Vpar_0670	Tyrosine-protein kinase wzc (EC 2.7.10.2)	49.5552	-2.60507	0.687521	-3.78907	0.000151212	0.00104536
Vpar_0659	UDP-glucose 4-epimerase (EC 5.1.3.2)	102.032	-2.60195	0.73877	-3.522	0.000428305	0.00245463
Vpar_0528	outer membrane chaperone Skp (OmpH)	144.878	-2.60152	0.622542	-4.17887	2.92967e-05	0.000263786
Vpar_0574	Putative Dihydrolipoamide dehydrogenase (EC 1.8.1.4); Mercuric ion reductase (EC 1.16.1.1); PF00070 family, FAD-dependent NAD(P)-disulphide oxidoreductase	205.067	-2.59962	0.713469	-3.64363	0.000268821	0.00168048
Vpar_1444	Cupin 2, conserved barrel domain protein	29.3713	-2.59632	0.731182	-3.55086	0.000383979	0.0022445
Vpar_0478	Cytochrome d ubiquinol oxidase subunit II (EC 1.10.3.-)	140.918	-2.59511	0.603925	-4.29708	1.73065e-05	0.00016876
Vpar_1359	DNA-binding protein HBsu	130.618	-2.59249	0.596081	-4.34922	1.36621e-05	0.000138205
Vpar_0407	Deoxyribose-phosphate aldolase (EC 4.1.2.4)	24.864	-2.5891	0.621638	-4.16496	3.11403e-05	0.000277787
Vpar_1440	Threonine dehydratase (EC 4.3.1.19)	68.6625	-2.58591	0.638955	-4.04709	5.18585e-05	0.000427405
Vpar_0901	Peptidase M48, Ste24p precursor	230.722	-2.5857	0.667466	-3.8739	0.000107108	0.000786013
Vpar_0379	FIG01197271: hypothetical protein	10.6674	-2.58282	0.658583	-3.92178	8.78977e-05	0.000666165
Vpar_0884	Ribosomal protein L11 methyltransferase (EC 2.1.1.-)	33.1663	-2.58106	0.759443	-3.39863	0.000677252	0.00355251
Vpar_0435	Ribonuclease PH (EC 2.7.7.56)	18.2252	-2.58054	0.657135	-3.92695	8.6029e-05	0.000654026
Vpar_0842	DNA-directed RNA polymerase omega subunit (EC 2.7.7.6)	15.219	-2.58032	0.792169	-3.25729	0.00112482	0.0053317
Vpar_0926	Arginine pathway regulatory protein ArgR, repressor of arg regulon	83.1177	-2.57936	0.724902	-3.55822	0.000373382	0.00219268
Vpar_0688	Chloride channel protein	42.4294	-2.57744	0.725162	-3.5543	0.000378992	0.00222013
Vpar_1245	Methylmalonyl-CoA epimerase (EC 5.1.99.1)	171.936	-2.57615	0.589447	-4.37046	1.23984e-05	0.000127268
Vpar_1766	FIG01196959: hypothetical protein	8.90539	-2.57595	0.661243	-3.89562	9.79465e-05	0.000729489
Vpar_1777	FIG01197310: hypothetical protein	80.8667	-2.57498	0.65066	-3.9575	7.57386e-05	0.000588143
Vpar_1639	FIG01197074: hypothetical protein	65.7412	-2.5637	0.664504	-3.85807	0.000114287	0.000829283
Vpar_0186	hypothetical protein	19.5789	-2.563	0.628067	-4.08077	4.48864e-05	0.000378388
Vpar_0889	Transamidase GatB domain protein	47.3156	-2.56072	0.669214	-3.82646	0.00013	0.000923449
Vpar_1112	UDP-N-acetylmuramate--alanine ligase (EC 6.3.2.8)	81.2774	-2.55863	0.524642	-4.87691	1.07761e-06	1.55286e-05
Vpar_1088	Triosephosphate isomerase (EC 5.3.1.1)	190.069	-2.55383	0.721032	-3.54192	0.000397232	0.00230796
Vpar_0917	Transcription termination protein NusB	55.1215	-2.55311	0.688975	-3.70566	0.000210842	0.00137578
Vpar_0001	Chromosomal replication initiator protein DnaA	92.6937	-2.55197	0.624265	-4.08797	4.35165e-05	0.000368846
Vpar_1246	putative periplasmic protein kinase ArgK and related GTPases of G3E family	687.915	-2.54978	0.548225	-4.65097	3.30379e-06	4.07238e-05
Vpar_1621	Xanthine/uracil/thiamine/ascorbate permease family protein	93.2665	-2.54751	0.696158	-3.65938	0.000252825	0.00159753
Vpar_0627	Sodium/glutamate symporter	144.33	-2.54585	0.694218	-3.66721	0.000245209	0.00155786
Vpar_1299	Molybdopterin-guanine dinucleotide biosynthesis protein B	75.8742	-2.54539	0.732321	-3.47579	0.000509355	0.00282358
Vpar_0895	rRNA methylase	23.5108	-2.54296	0.766437	-3.3179	0.000906964	0.00449715
Vpar_0214	Exonuclease SbcD	60.7853	-2.53968	0.754799	-3.36471	0.000766233	0.00392104
Vpar_0004	DNA recombination and repair protein RecF	107.797	-2.53621	0.604072	-4.19852	2.6867e-05	0.000245417
Vpar_1254	Octaprenyl diphosphate synthase (EC 2.5.1.90)	162.449	-2.53432	0.579874	-4.37046	1.23985e-05	0.000127268
Vpar_1048	FIG01197116: hypothetical protein	6.97878	-2.52846	0.663455	-3.81105	0.000138379	0.000972467
Vpar_0381	Putative DNA-binding protein in cluster with Type I restriction-modification system	1.63567	-2.52786	1.26547	-1.99757	0.0457628	0.0885928
Vpar_0513	Cobalt-zinc-cadmium resistance protein	22.8849	-2.52646	0.749821	-3.36942	0.000753267	0.003869
Vpar_1281	protein of unknown function DUF6, transmembrane	16.2002	-2.52225	0.782653	-3.22269	0.00126994	0.00586669
Vpar_0308	Auxin Efflux Carrier	20.0129	-2.51642	0.689833	-3.64787	0.000264427	0.00165867
Vpar_0955	Pyruvate oxidase [ubiquinone, cytochrome] (EC 1.2.2.2)	369.095	-2.51389	0.629556	-3.99311	6.52128e-05	0.000518035
Vpar_0322	FIG01197567: hypothetical protein	64.7573	-2.51226	0.674306	-3.7257	0.000194778	0.0012892
Vpar_0467	Outer membrane protein A precursor	299.178	-2.50978	0.632526	-3.96787	7.25169e-05	0.000566646
Vpar_1776	4-carboxymuconolactone decarboxylase (EC 4.1.1.44)	70.2889	-2.50851	0.716891	-3.49915	0.000466745	0.00263133
Vpar_1059	ATP/GTP-binding protein, SA1392 homolog	68.1224	-2.50773	0.740283	-3.38752	0.000705267	0.00366896
Vpar_1038	YgjD/Kae1/Qri7 family, required for N6-threonylcarbamoyl adenosine t(6)A37 modification in tRNA	47.0525	-2.50406	0.643159	-3.89337	9.88613e-05	0.000735206
Vpar_1456	Nicotinate-nucleotide--dimethylbenzimidazole phosphoribosyltransferase (EC 2.4.2.21)	33.7416	-2.50228	0.728444	-3.4351	0.000592332	0.003188
Vpar_1114	UDP-N-acetylmuramoylalanine--D-glutamate ligase (EC 6.3.2.9)	97.1629	-2.50139	0.62777	-3.98456	6.76046e-05	0.00053446
Vpar_0649	FIG01197087: hypothetical protein	10.4689	-2.49388	0.682546	-3.65378	0.000258404	0.00162695
Vpar_0860	hypothetical protein	23.533	-2.49374	0.589422	-4.23081	2.32847e-05	0.000217309
Vpar_1844	Peptidase, M23/M37 family	157.955	-2.49206	0.679512	-3.66742	0.000245008	0.00155684
Vpar_0620	Polyphosphate kinase (EC 2.7.4.1)	56.9238	-2.49198	0.68681	-3.62834	0.000285249	0.00176436
Vpar_1295	Helix-turn-helix, AraC type:Response regulator receiver	6.74824	-2.48892	0.715163	-3.48022	0.000500999	0.00278663
Vpar_0318	Selenide,water dikinase (EC 2.7.9.3)	19.7214	-2.48866	0.688564	-3.61427	0.000301192	0.00184303
Vpar_0204	FIG01197592: hypothetical protein	20.9775	-2.48708	0.724543	-3.43262	0.000597786	0.00321043
Vpar_0165	FIG01196998: hypothetical protein	4.99672	-2.48684	0.621373	-4.00216	6.27665e-05	0.000501844
Vpar_1765	FIG01197580: hypothetical protein	23.0895	-2.48599	0.864633	-2.8752	0.0040377	0.014478
Vpar_0776	2',3'-cyclic nucleotide 3'-phosphodiesterase( EC:3.1.4.37 )	121.143	-2.48259	0.688033	-3.60825	0.000308272	0.00187842
Vpar_0607	N-acetylglucosamine-1-phosphate uridyltransferase (EC 2.7.7.23) / Glucosamine-1-phosphate N-acetyltransferase (EC 2.3.1.157)	103.41	-2.47842	0.630763	-3.92924	8.52155e-05	0.000648604
Vpar_0076	putative transcriptional regulator, ArsR family	27.1764	-2.47728	0.668441	-3.70605	0.000210518	0.00137396
Vpar_1691	FIG01196866: hypothetical protein	68.9077	-2.47491	0.727905	-3.40004	0.000673761	0.00353815
Vpar_1047	Holo-[acyl-carrier protein] synthase (EC 2.7.8.7)	12.2109	-2.47433	0.763065	-3.24261	0.00118439	0.00555715
Vpar_0550	FIG01196978: hypothetical protein	229.266	-2.47348	0.697006	-3.54872	0.000387102	0.00225986
Vpar_1638	Ribosomal large subunit pseudouridine synthase D (EC 4.2.1.70)	48.2794	-2.47158	0.689933	-3.58235	0.000340521	0.00203657
Vpar_0829	Cytidylate kinase (EC 2.7.4.14)	48.2285	-2.47155	0.596025	-4.14673	3.37264e-05	0.000297043
Vpar_0658	Glucose-6-phosphate isomerase (EC 5.3.1.9)	194.969	-2.46753	0.709201	-3.47931	0.000502711	0.00279394
Vpar_1361	FIG006789: Stage V sporulation protein	60.7644	-2.46558	0.687461	-3.5865	0.000335148	0.00201146
Vpar_0998	Aspartyl-tRNA(Asn) amidotransferase subunit C (EC 6.3.5.6) @ Glutamyl-tRNA(Gln) amidotransferase subunit C (EC 6.3.5.7)	11.5671	-2.45746	0.843576	-2.91315	0.00357801	0.0131966
Vpar_1195	RNA polymerase sigma factor RpoD	208.084	-2.45593	0.620336	-3.95903	7.52554e-05	0.000585065
Vpar_1083	Type IV fimbrial assembly protein PilC	8.27066	-2.45488	0.89398	-2.74601	0.00603244	0.0196839
Vpar_1827	FIG01197590: hypothetical protein	10.42	-2.45188	0.748396	-3.27618	0.00105221	0.00505808
Vpar_0937	Vancomycin B-type resistance protein VanW	67.6836	-2.45023	0.715266	-3.42562	0.000613403	0.00327829
Vpar_1353	Probable low-affinity inorganic phosphate transporter	28.7789	-2.44951	0.611641	-4.00482	6.20657e-05	0.000496932
Vpar_1454	Transcriptional regulator, LysR family	116.187	-2.44678	0.620609	-3.94254	8.06218e-05	0.000619597
Vpar_1439	Acetolactate synthase large subunit (EC 2.2.1.6)	120.081	-2.44661	0.64697	-3.78164	0.000155796	0.00107189
Vpar_0980	FIG01197121: hypothetical protein	6.4074	-2.44492	0.834793	-2.92878	0.00340296	0.0126919
Vpar_1692	DedA	18.6078	-2.44487	0.746474	-3.27523	0.00105575	0.00507214
Vpar_0170	hypothetical protein	0.111167	-2.44373	2.09888	-1.1643	0.244303	NA
HMPREF9321_1710	Type II restriction endonuclease	0.111167	-2.44373	2.09888	-1.1643	0.244303	NA
VEIDISOL_01480	Uncharacterized protein	0.111167	-2.44373	2.09888	-1.1643	0.244303	NA
Vpar_0915	Alkaline shock protein	42.057	-2.44108	0.669968	-3.64357	0.000268882	0.00168059
Vpar_1553	Exodeoxyribonuclease III (EC 3.1.11.2)	109.808	-2.43945	0.740912	-3.2925	0.000993022	0.00483507
Vpar_0893	FIG01197312: hypothetical protein	22.3764	-2.43882	0.74287	-3.28297	0.00102721	0.0049627
Vpar_0855	Ribulose-phosphate 3-epimerase (EC 5.1.3.1)	113.24	-2.4328	0.677675	-3.58992	0.000330773	0.00198986
Vpar_0847	Peptide deformylase (EC 3.5.1.88)	75.8947	-2.42864	0.61871	-3.92533	8.66097e-05	0.000657666
Vpar_0059	Biopolymer transport protein ExbD/TolR	17.5183	-2.42712	0.780721	-3.10882	0.00187836	0.0079728
Vpar_0414	Endoribonuclease L-PSP	35.0132	-2.42367	0.612545	-3.95672	7.59863e-05	0.000589565
Vpar_0274	Putative metal chaperone, involved in Zn homeostasis, GTPase of COG0523 family	67.2197	-2.42356	0.592489	-4.09048	4.30484e-05	0.000365599
Vpar_1753	Adenylosuccinate lyase (EC 4.3.2.2)	60.2044	-2.42172	0.658454	-3.67789	0.000235172	0.00150539
Vpar_0506	Biotin operon repressor / Biotin-protein ligase (EC 6.3.4.15)	64.8133	-2.42133	0.685749	-3.53093	0.000414104	0.00238772
Vpar_0686	Ribonucleotide reductase of class III (anaerobic), large subunit (EC 1.17.4.2)	495.489	-2.41928	0.586825	-4.12265	3.74536e-05	0.000324739
VEIDISOL_00199	Putative succinate dehydrogenase cytochrome b subunit	424.16	-2.41915	0.68246	-3.54475	0.000392986	0.002288
Vpar_1831	FIG01197463: hypothetical protein	14.9455	-2.41797	0.772804	-3.12882	0.00175507	0.00755541
Vpar_0014	FIG01196840: hypothetical protein	89.748	-2.41782	0.619855	-3.90062	9.59477e-05	0.00071698
Vpar_1573	Phosphocarrier protein of PTS system	2.54255	-2.41716	0.877461	-2.75472	0.00587432	0.019265
Vpar_1192	GTP cyclohydrolase I (EC 3.5.4.16) type 1	13.7049	-2.41339	0.674824	-3.57632	0.000348462	0.0020739
Vpar_0146	FIG01197650: hypothetical protein	33.3095	-2.41309	0.800405	-3.01484	0.00257115	0.0102238
Vpar_1590	Hydrolase (HAD superfamily) in cluster with DUF1447	60.9896	-2.40983	0.650903	-3.70228	0.000213669	0.00139084
Vpar_0430	Glutamate racemase (EC 5.1.1.3)	81.5247	-2.40876	0.701553	-3.43347	0.000595917	0.00320273
Vpar_1300	Substrate-specific component ThiT of thiamin ECF transporter	25.3145	-2.40745	0.787353	-3.05766	0.00223076	0.00914583
Vpar_1839	Nitroreductase family protein	15.404	-2.40276	0.67935	-3.53686	0.000404916	0.00234513
Vpar_0644	[NiFe] hydrogenase metallocenter assembly protein HypE	65.7647	-2.40224	0.609403	-3.94197	8.08165e-05	0.000620794
Vpar_0350	DUF1432 domain-containing protein	123.513	-2.40082	0.627173	-3.82801	0.000129186	0.000918832
Vpar_0775	Adenine deaminase (EC 3.5.4.2)	14.103	-2.40068	0.851446	-2.81954	0.00480932	0.0165487
Vpar_0310	Molybdenum transport system permease protein ModB (TC 3.A.1.8.1)	18.2696	-2.39913	0.762904	-3.14473	0.00166238	0.00724144
Vpar_0515	Transaldolase (EC 2.2.1.2)	115.479	-2.39721	0.65067	-3.68422	0.0002294	0.00147508
Vpar_0777	SSU ribosomal protein S20p	43.9886	-2.39409	0.748841	-3.19707	0.00138833	0.00629798
Vpar_1417	FIG01197261: hypothetical protein	39.3506	-2.39287	0.885724	-2.70159	0.00690085	0.0217571
Vpar_0902	Nucleoside diphosphate kinase (EC 2.7.4.6)	120.908	-2.39023	0.630327	-3.79205	0.000149411	0.00103521
Vpar_0396	Pyruvate carboxyl transferase subunit B (EC 6.4.1.1)	285.956	-2.38953	0.587245	-4.06906	4.72029e-05	0.000394674
Vpar_0051	hypothetical protein	1422.11	-2.38789	0.593996	-4.02004	5.81886e-05	0.000470903
Vpar_0321	Oxygen-insensitive NAD(P)H nitroreductase (EC 1.-.-.-) / Dihydropteridine reductase (EC 1.5.1.34)	47.7598	-2.38729	0.72774	-3.28042	0.00103654	0.00499889
Vpar_1106	FIG01197333: hypothetical protein	201.51	-2.38537	0.646178	-3.69151	0.000222928	0.0014413
Vpar_0809	Membrane proteins related to metalloendopeptidases	182.723	-2.38231	0.642488	-3.70794	0.000208951	0.00136551
Vpar_1625	Transcriptional regulator, MarR family	25.0565	-2.38168	0.695175	-3.42601	0.000612515	0.00327435
Vpar_0565	Carbamoyl-phosphate synthase small chain (EC 6.3.5.5)	123.41	-2.38158	0.669207	-3.55881	0.000372533	0.00218816
Vpar_0286	Possible hypoxanthine oxidase XdhD (EC 1.-.-.-)	227.447	-2.38139	0.635547	-3.747	0.000178963	0.00120316
Vpar_1236	Lipoprotein signal peptidase (EC 3.4.23.36)	8.70502	-2.37969	0.952199	-2.49916	0.012449	0.0337458
Vpar_1716	Phosphate acetyltransferase (EC 2.3.1.8)	164.046	-2.37862	0.587937	-4.04571	5.2164e-05	0.000429573
Vpar_0705	Chromosome partition protein smc	232.41	-2.37307	0.651158	-3.64439	0.000268027	0.00167691
Vpar_1233	FIG007079: UPF0348 protein family	15.6215	-2.37209	0.715095	-3.31717	0.000909329	0.00450729
Vpar_1683	Phosphoesterase, DHH family protein	231.964	-2.37148	0.653805	-3.62721	0.000286505	0.00177012
Vpar_1749	Adenylosuccinate synthetase (EC 6.3.4.4)	99.8903	-2.37031	0.640332	-3.70169	0.000214167	0.00139332
Vpar_0763	FIG01196952: hypothetical protein	34.8717	-2.3699	0.862638	-2.74727	0.00600932	0.0196217
Vpar_0361	Phosphoribosylformylglycinamidine synthase, synthetase subunit (EC 6.3.5.3) / Phosphoribosylformylglycinamidine synthase, glutamine amidotransferase subunit (EC 6.3.5.3)	207.664	-2.36691	0.613121	-3.86044	0.000113184	0.00082304
Vpar_0384	hypothetical protein	0.102062	-2.36435	2.09704	-1.12747	0.259543	NA
Vpar_1623	FIG01196914: hypothetical protein	9.21903	-2.36306	0.862857	-2.73865	0.00616923	0.0200379
Vpar_0617	Putative deoxyribonuclease YcfH	91.8329	-2.36295	0.737397	-3.20444	0.00135324	0.00617713
Vpar_1009	3'-to-5' exoribonuclease RNase R	243.523	-2.36262	0.673449	-3.50824	0.00045109	0.00255958
Vpar_0560	FIG002813: LPPG:FO 2-phospho-L-lactate transferase like, CofD-like	120.752	-2.35895	0.716174	-3.29382	0.000988348	0.00481685
Vpar_0817	Cell envelope-associated transcriptional attenuator LytR-CpsA-Psr, subfamily F1 (as in PMID19099556)	139.221	-2.3589	0.630123	-3.74355	0.000181436	0.00121685
Vpar_1028	Cysteine desulfurase (EC 2.8.1.7), SufS subfamily	293.078	-2.35734	0.550634	-4.28114	1.85936e-05	0.000179225
Vpar_0948	Methylthioribose-1-phosphate isomerase (EC 5.3.1.23)	88.0557	-2.35498	0.616724	-3.81854	0.000134245	0.00094859
Vpar_1446	twin-arginine translocation protein, TatA/E family subunit	38.4273	-2.354	0.643564	-3.65777	0.000254424	0.00160567
Vpar_0404	Orotate phosphoribosyltransferase (EC 2.4.2.10)	35.5372	-2.35328	0.704343	-3.34111	0.000834454	0.00420284
Vpar_0601	Molybdate-binding domain of ModE	5.16775	-2.3517	0.849533	-2.76823	0.00563621	0.0186771
Vpar_1017	Glutamyl-tRNA synthetase (EC 6.1.1.17) @ Glutamyl-tRNA(Gln) synthetase (EC 6.1.1.24)	210.764	-2.34894	0.671192	-3.49966	0.00046585	0.00262753
Vpar_0548	OstA family protein	181.889	-2.34888	0.611456	-3.84146	0.000122305	0.000877141
Vpar_0316	Rubrerythrin	978.661	-2.34843	0.587697	-3.99599	6.44255e-05	0.000512991
Vpar_1598	Bicyclomycin resistance protein	9.20108	-2.34349	0.729726	-3.21147	0.00132058	0.00605676
Vpar_0655	Ribonuclease HI-related protein	26.2811	-2.33885	0.619148	-3.77753	0.000158392	0.00108705
Vpar_1651	Predicted L-lactate dehydrogenase, Iron-sulfur cluster-binding subunit YkgF	688.834	-2.33835	0.674209	-3.46828	0.000523799	0.00288908
Vpar_1558	FIG01196988: hypothetical protein	127.769	-2.335	0.607666	-3.84257	0.000121751	0.000874178
Vpar_1544	ACT domain protein	24.9016	-2.3338	0.729813	-3.19781	0.00138477	0.00628531
Vpar_1282	Threonine synthase (EC 4.2.3.1)	97.0892	-2.33323	0.599432	-3.89241	9.92543e-05	0.000737811
Vpar_0471	Sodium/dicarboxylate symporter	34.2365	-2.32827	0.683736	-3.40521	0.000661129	0.0034848
Vpar_1747	DNA polymerase IV (EC 2.7.7.7)	14.0074	-2.3278	0.593631	-3.92129	8.80754e-05	0.000667324
Vpar_0302	Amino acid ABC transporter, amino acid-binding protein	103.748	-2.32757	0.707891	-3.28803	0.00100892	0.0048945
Vpar_0547	protein of unknown function DUF1239	157.955	-2.32628	0.616195	-3.77523	0.000159858	0.00109509
Vpar_0587	FIG01197519: hypothetical protein	20.3791	-2.32583	0.799132	-2.91044	0.00360919	0.0132842
Vpar_0577	SSU ribosomal protein S16p	63.2725	-2.32575	0.842058	-2.76198	0.00574516	0.0189628
Vpar_0399	Serine protease, DegP/HtrA, do-like (EC 3.4.21.-)	57.1117	-2.32485	0.767575	-3.02883	0.00245505	0.00985625
Vpar_0869	tRNA-i(6)A37 methylthiotransferase	97.7697	-2.3233	0.702655	-3.30645	0.000944851	0.00464533
Vpar_1846	[FeFe]-hydrogenase maturation protein HydF	31.1786	-2.32113	0.722797	-3.21132	0.00132128	0.00605945
Vpar_1702	Serine/threonine protein kinase	7.69685	-2.32099	0.786301	-2.95178	0.00315944	0.0119961
Vpar_0329	Meso-diaminopimelate D-dehydrogenase (EC 1.4.1.16)	113.136	-2.31726	0.658336	-3.51987	0.000431751	0.00247067
Vpar_0503	Hypoxanthine-guanine phosphoribosyltransferase (EC 2.4.2.8)	53.5035	-2.31706	0.663559	-3.49187	0.000479652	0.00269038
Vpar_0335	FIG01196938: hypothetical protein	5.83471	-2.31657	0.887027	-2.61161	0.0090117	0.0265528
Vpar_0873	FIG01197014: hypothetical protein	34.9353	-2.31632	0.724744	-3.19605	0.00139323	0.00631652
Vpar_0360	Flavoprotein	246.38	-2.31612	0.718389	-3.22404	0.00126396	0.00584431
Vpar_0930	Dihydrodipicolinate synthase (EC 4.2.1.52)	142.999	-2.31522	0.667968	-3.46606	0.000528142	0.00290775
VEIDISOL_00546	FIG01197558: hypothetical protein	8.81068	-2.31457	0.745778	-3.10356	0.00191207	0.00808572
Vpar_0415	Inner membrane protein	167.17	-2.31097	0.661954	-3.49114	0.000480972	0.00269623
Vpar_1382	Aldehyde dehydrogenase B (EC 1.2.1.22)	1864.47	-2.30971	0.739139	-3.12486	0.0017789	0.00763735
Vpar_0743	Methylated-DNA--protein-cysteine methyltransferase (EC 2.1.1.63)	7.95219	-2.3075	0.694942	-3.32043	0.000898797	0.00446594
Vpar_0331	L,L-diaminopimelate aminotransferase (EC 2.6.1.83)	37.1214	-2.30702	0.701346	-3.28941	0.00100396	0.00487561
Vpar_1390	Pyruvate-flavodoxin oxidoreductase (EC 1.2.7.-)	3289.06	-2.30427	0.599125	-3.84607	0.00012003	0.000863579
Vpar_1182	Cell wall-associated hydrolases (invasion-associated proteins)	509.241	-2.30331	0.662962	-3.47428	0.00051223	0.00283678
Vpar_1540	hypothetical protein	5.05604	-2.30096	0.868985	-2.64787	0.00810016	0.0245282
Vpar_0282	Nucleotidase YfbR, HD superfamily	23.7775	-2.29807	0.810142	-2.83662	0.00455937	0.015899
Vpar_1248	Methylmalonyl-CoA mutase (EC 5.4.99.2)	1558.98	-2.29458	0.561035	-4.0899	4.31559e-05	0.000366311
Vpar_0899	Homoserine dehydrogenase (EC 1.1.1.3)	125.242	-2.29324	0.642957	-3.5667	0.000361507	0.00213562
Vpar_1785	plasmid maintenance system killer	3.1827	-2.29157	1.05714	-2.1677	0.0301819	0.0645558
Vpar_1757	MotA/TolQ/ExbB proton channel family protein	11.5536	-2.29069	0.753852	-3.03864	0.00237648	0.0096122
Vpar_0031	repeat unit transporter	5.51265	-2.28987	0.954975	-2.39783	0.0164923	0.0416174
Vpar_1659	A/G-specific adenine glycosylase (EC 3.2.2.-)	49.5413	-2.2887	0.75164	-3.04495	0.00232722	0.00945551
Vpar_1384	Dihydrofolate reductase (EC 1.5.1.3)	25.7513	-2.28799	0.732936	-3.12168	0.00179821	0.00770297
Vpar_0460	Lactam utilization protein LamB	11.3029	-2.28327	0.763402	-2.99092	0.00278139	0.0108677
Vpar_0622	Peptide methionine sulfoxide reductase MsrA (EC 1.8.4.11)	231.789	-2.27983	0.75817	-3.00702	0.00263825	0.0104312
Vpar_1671	ATP-dependent nuclease, subunit B	81.1268	-2.27347	0.626509	-3.62879	0.000284755	0.00176208
Vpar_0112	Isochorismatase (EC 3.3.2.1)	12.1371	-2.2722	0.667538	-3.40385	0.000664444	0.00349906
Vpar_1321	Low molecular weight protein tyrosine phosphatase (EC 3.1.3.48)	3.33187	-2.26834	0.904517	-2.50779	0.0121488	0.0330895
Vpar_1086	Enolase (EC 4.2.1.11)	283.484	-2.26762	0.705287	-3.21518	0.00130365	0.00599544
Vpar_1517	[NiFe] hydrogenase nickel incorporation-associated protein HypB	51.5288	-2.26162	0.705197	-3.20707	0.00134095	0.00613221
Vpar_0904	FIG01197451: hypothetical protein	17.8063	-2.25576	0.734325	-3.07188	0.00212717	0.00880854
Vpar_0808	Cell division protein FtsX	160.177	-2.25565	0.629367	-3.584	0.000338376	0.00202655
Vpar_0073	Hemin-binding periplasmic protein hmuT precursor	44.8236	-2.25506	0.744887	-3.02739	0.00246674	0.00989374
VEIDISOL_00661	N-acyl-L-amino acid amidohydrolase	6.46657	-2.25327	0.817606	-2.75594	0.00585238	0.0192166
Vpar_1212	GTP pyrophosphokinase (EC 2.7.6.5), (p)ppGpp synthetase I	374.841	-2.25233	0.612958	-3.67453	0.000238289	0.00152225
Vpar_0352	FIG01197449: hypothetical protein	3.60267	-2.24945	0.885512	-2.54028	0.0110762	0.0309081
Vpar_0166	protein of unknown function DUF805	3.61992	-2.2487	0.790194	-2.84576	0.00443059	0.0155669
Vpar_0530	FIG01196859: hypothetical protein	161.617	-2.2468	0.667452	-3.36624	0.000762003	0.00390494
Vpar_1069	Phenylacetic acid degradation protein PaaD, thioesterase	9.77941	-2.24376	0.698814	-3.21081	0.00132361	0.00606726
Vpar_1790	FIG01197097: hypothetical protein	0.922449	-2.24316	1.65129	-1.35843	0.174327	0.254243
Vpar_1433	FIG092679: Fe-S oxidoreductase	68.1164	-2.24263	0.574649	-3.90261	9.51623e-05	0.000712244
Vpar_1084	Twitching motility protein PilT	8.07158	-2.24092	0.971566	-2.3065	0.0210825	0.0497092
Vpar_1035	Heat shock protein 60 family co-chaperone GroES	61.4632	-2.23921	0.721565	-3.10327	0.00191394	0.00809203
Vpar_1498	SSU ribosomal protein S7p (S5e)	435.67	-2.23705	0.7654	-2.92272	0.00346991	0.0128842
Vpar_0580	16S rRNA processing protein RimM	46.4213	-2.23464	0.704748	-3.17084	0.00151997	0.00675881
Vpar_0517	UDP-N-acetylglucosamine 1-carboxyvinyltransferase (EC 2.5.1.7)	116.399	-2.23441	0.699282	-3.19529	0.00139688	0.00632957
Vpar_1632	ATP-dependent DNA helicase UvrD/PcrA, clostridial paralog	106.484	-2.23141	0.647736	-3.44494	0.000571178	0.00309738
Vpar_0626	SSU rRNA (adenine(1518)-N(6)/adenine(1519)-N(6))-dimethyltransferase (EC 2.1.1.182)	38.6106	-2.22815	0.711699	-3.13074	0.00174366	0.00751795
Vpar_1329	Molybdenum cofactor biosynthesis protein MoaC	16.4309	-2.22735	0.715075	-3.11485	0.0018404	0.00784684
Vpar_0168	hypothetical protein	0.0821791	-2.22374	2.09008	-1.06395	0.287352	NA
Vpar_0797	Glutamate transport ATP-binding protein	41.4647	-2.22322	0.543712	-4.08897	4.33297e-05	0.000367524
Vpar_1555	Thiosulfate sulfurtransferase, rhodanese (EC 2.8.1.1)	75.8238	-2.22297	0.740547	-3.00179	0.00268395	0.0105784
Vpar_0253	Pyruvate formate-lyase activating enzyme (EC 1.97.1.4)	330.032	-2.21893	0.56875	-3.90142	9.56316e-05	0.000715031
Vpar_1230	FIG01197006: hypothetical protein	7.47647	-2.21829	0.674244	-3.29005	0.00100171	0.00486726
Vpar_1377	Peroxide stress regulator PerR, FUR family	36.1281	-2.2179	0.679873	-3.26223	0.00110541	0.00526145
Vpar_1326	UDP-N-acetylenolpyruvoylglucosamine reductase (EC 1.1.1.158)	77.8974	-2.21619	0.611283	-3.62548	0.000288426	0.00177981
Vpar_0138	hypothetical protein	1.83826	-2.21298	0.983626	-2.24981	0.0244607	0.0553293
Vpar_0395	FIG01197621: hypothetical protein	17.1154	-2.21267	0.717474	-3.08397	0.0020426	0.00853171
Vpar_0516	Fructose-1,6-bisphosphatase, GlpX type (EC 3.1.3.11)	164.601	-2.20793	0.665316	-3.31861	0.000904661	0.00448895
Vpar_1602	Nicotinate-nucleotide--dimethylbenzimidazole phosphoribosyltransferase (EC 2.4.2.21)	6.62893	-2.20468	0.582488	-3.78494	0.000153745	0.00105999
Vpar_0960	FIG01197528: hypothetical protein	17.0406	-2.20251	0.703185	-3.13219	0.00173505	0.00748931
Vpar_0874	tRNA dimethylallyltransferase (EC 2.5.1.75)	52.4846	-2.20236	0.666738	-3.30318	0.000955952	0.00468979
Vpar_0292	Hypothetical protein YbbP, contains nucleotide-binding domain of DisA bacterial checkpoint controller	34.3264	-2.20199	0.600592	-3.66637	0.00024602	0.0015618
Vpar_0646	FIG01197028: hypothetical protein	245.885	-2.19969	0.668797	-3.28903	0.00100535	0.00488097
Vpar_0275	Aminoacyl-histidine dipeptidase (Peptidase D) (EC 3.4.13.3)	208.753	-2.19879	0.618135	-3.55714	0.000374911	0.00220021
Vpar_1656	oligopeptide transporter	181.425	-2.1965	0.601786	-3.64996	0.000262281	0.00164719
Vpar_0074	TonB-dependent receptor	220.872	-2.19438	0.666382	-3.29297	0.000991345	0.00482872
Vpar_0778	DNA polymerase I (EC 2.7.7.7)	197.566	-2.19428	0.646495	-3.39412	0.0006885	0.00359908
Vpar_0630	ATP-dependent RNA helicase BA2475	69.0043	-2.19427	0.606827	-3.61597	0.000299222	0.00183351
Vpar_0929	Aspartate-semialdehyde dehydrogenase (EC 1.2.1.11)	201.837	-2.193	0.628393	-3.48985	0.000483296	0.00270594
Vpar_0546	Lipid A biosynthesis lauroyl acyltransferase (EC 2.3.1.-)	213.522	-2.18828	0.636169	-3.43977	0.000582207	0.00314409
Vpar_0805	Transketolase, N-terminal section (EC 2.2.1.1)	115.104	-2.18802	0.670057	-3.26543	0.00109298	0.00521397
Vpar_1411	pseudogene	0.31671	-2.18746	1.55941	-1.40275	0.160691	0.23764
Vpar_1379	hypothetical protein	3.55331	-2.18678	0.786729	-2.77959	0.00544281	0.0181775
Vpar_0364	LktC	16.7051	-2.18494	0.606118	-3.60481	0.000312376	0.00189878
Vpar_0841	Guanylate kinase (EC 2.7.4.8)	69.047	-2.18486	0.606829	-3.60045	0.000317667	0.00192492
Vpar_0230	transcription regulator	15.6051	-2.18299	0.663873	-3.28826	0.0010081	0.00489165
Vpar_0850	16S rRNA (cytosine(967)-C(5))-methyltransferase (EC 2.1.1.176)	232.493	-2.1821	0.64542	-3.38089	0.000722513	0.00374042
Vpar_1277	Glutaminyl-tRNA synthetase (EC 6.1.1.18)	245.016	-2.18157	0.620432	-3.51621	0.000437758	0.00249827
Vpar_0030	2-C-methyl-D-erythritol 4-phosphate cytidylyltransferase (EC 2.7.7.60)	5.12896	-2.18042	0.790244	-2.75917	0.0057948	0.0190817
Vpar_0868	protein of unknown function DUF322	60.6657	-2.17946	0.641536	-3.39726	0.000680644	0.00356559
Vpar_1075	FIG01196886: hypothetical protein	0.819418	-2.17943	1.32149	-1.64923	0.099101	0.159948
Vpar_0878	Putative coproporphyrinogen III oxidase of BS HemN-type, oxygen-independent (EC 1.3.99.22), in heat shock gene cluster	73.4004	-2.17458	0.723848	-3.00419	0.00266287	0.0105101
Vpar_1328	tRNA (cytidine(34)-2'-O)-methyltransferase (EC 2.1.1.207)	30.3052	-2.17406	0.717604	-3.02961	0.00244869	0.00983633
Vpar_0781	FIG01197236: hypothetical protein	50.6214	-2.17371	0.625267	-3.47645	0.000508104	0.00281867
Vpar_0918	Endopeptidase similar to E. coli YgjD	116.506	-2.17359	0.627229	-3.46538	0.000529476	0.00291251
Vpar_0638	Substrate-specific component PanT of predicted pantothenate ECF transporter	67.9418	-2.17301	0.732774	-2.96546	0.0030223	0.0115941
Vpar_0271	Substrate-specific component BioY of biotin ECF transporter	55.9722	-2.17243	0.64271	-3.3801	0.000724587	0.00374828
Vpar_1131	Sirohydrochlorin cobaltochelatase CbiK (EC 4.99.1.3)	61.8499	-2.17222	0.650775	-3.3379	0.000844142	0.00424143
Vpar_0837	Archaeal/vacuolar-type H+-ATPase subunit H	132.931	-2.17193	0.71036	-3.05751	0.00223183	0.00914973
Vpar_0900	Homoserine kinase (EC 2.7.1.39)	87.726	-2.17107	0.747209	-2.90557	0.00366587	0.0134475
Vpar_1395	FIG01196977: hypothetical protein	85.4937	-2.17071	0.749241	-2.89721	0.00376498	0.0137275
Vpar_0556	S-layer domain protein domain protein	3875.43	-2.17066	0.652744	-3.32544	0.000882775	0.00439903
Vpar_1763	Methylmalonyl-CoA mutase, small subunit (EC 5.4.99.2)	1000.61	-2.17066	0.555651	-3.90651	9.36372e-05	0.0007029
Vpar_1186	Ni/Fe-hydrogenase, b-type cytochrome subunit	197.135	-2.17058	0.635168	-3.41734	0.000632372	0.00335962
Vpar_0821	Potassium uptake protein TrkH	48.4381	-2.16611	0.575333	-3.76497	0.000166568	0.00113427
Vpar_0319	Hypothetical protein Cj1505c	13.6231	-2.16522	0.75077	-2.884	0.00392654	0.0141808
Vpar_1007	hypothetical protein	7.35838	-2.16455	0.657886	-3.29017	0.00100128	0.00486534
Vpar_1548	Transcriptional regulator, GntR family	29.6807	-2.1633	0.631364	-3.42639	0.000611669	0.00327082
Vpar_0045	hypothetical protein	5.23911	-2.15838	0.546905	-3.94654	7.92896e-05	0.000611033
Vpar_1556	Mutator mutT protein (7,8-dihydro-8-oxoguanine-triphosphatase) (EC 3.6.1.-)	6.09996	-2.15825	0.788275	-2.73794	0.00618252	0.0200697
Vpar_1843	Cob(I)alamin adenosyltransferase (EC 2.5.1.17)	42.7432	-2.15774	0.639406	-3.37461	0.000739212	0.00381115
HMPREF9321_1379	FIG01197102: hypothetical protein	4.79913	-2.15684	0.913599	-2.36082	0.0182348	0.0446815
Vpar_0621	Cell wall-binding protein	142.277	-2.15283	0.668859	-3.21866	0.0012879	0.00593639
Vpar_0504	Cell division protein FtsH (EC 3.4.24.-)	375.386	-2.15053	0.666217	-3.22797	0.00124672	0.00577872
Vpar_0740	FIG01197722: hypothetical protein	16.7145	-2.14986	0.533861	-4.02701	5.64905e-05	0.000459585
Vpar_1848	Chromosome (plasmid) partitioning protein ParA / Sporulation initiation inhibitor protein Soj	40.0645	-2.14885	0.612315	-3.50939	0.000449133	0.0025507
Vpar_0295	Phosphoglucosamine mutase (EC 5.4.2.10)	91.7064	-2.14776	0.70759	-3.03532	0.0024028	0.00969422
Vpar_1629	FIG01197665: hypothetical protein	6.01247	-2.1471	0.801826	-2.67777	0.00741147	0.0229766
Vpar_0795	Glutamine ABC transporter, periplasmic glutamine-binding protein (TC 3.A.1.3.2)	41.0161	-2.14693	0.514725	-4.17102	3.03235e-05	0.000271517
Vpar_0754	Microsomal dipeptidase (EC 3.4.13.19)	61.9512	-2.14314	0.661759	-3.23854	0.00120142	0.00561884
Vpar_0406	exonuclease family protein	35.0634	-2.14106	0.661995	-3.23425	0.00121964	0.00568261
Vpar_1097	Protein-N(5)-glutamine methyltransferase PrmC, methylates polypeptide chain release factors RF1 and RF2	46.3094	-2.13965	0.657944	-3.25202	0.00114586	0.00541243
Vpar_0800	Protein export cytoplasm protein SecA ATPase RNA helicase (TC 3.A.5.1.1)	560.742	-2.13718	0.594565	-3.59453	0.000324981	0.00196035
Vpar_0046	Autotransporter adhesin	773.057	-2.13692	0.617647	-3.45977	0.000540644	0.00296269
Vpar_1199	RecA protein	129.998	-2.13654	0.642129	-3.32728	0.000876981	0.00437665
Vpar_1381	FIG01197353: hypothetical protein	13.7558	-2.13433	0.660774	-3.23005	0.0012377	0.00574758
Vpar_0012	Hemolysins and related proteins containing CBS domains	91.2296	-2.13415	0.594641	-3.58897	0.000331986	0.00199585
Vpar_1677	Glycine betaine transport system permease protein / Glycine betaine-binding protein	84.0411	-2.13268	0.695761	-3.06524	0.00217496	0.00896616
Vpar_1026	Phosphoglycolate phosphatase (EC 3.1.3.18)	219.6	-2.13225	0.554997	-3.84191	0.000122082	0.000875948
Vpar_0909	Threonine kinase in B12 biosynthesis	27.0151	-2.1286	0.493924	-4.30958	1.63568e-05	0.000160876
Vpar_1242	Epsilon-subunit,methylmalonyl-CoA decarboxylase	69.2195	-2.12595	0.559412	-3.80033	0.000144502	0.00100756
Vpar_1060	CBS domain protein, lmo1865 homolog	61.0921	-2.12493	0.696161	-3.05236	0.00227052	0.00927499
Vpar_0994	Fe-S oxidoreductase	71.1229	-2.12428	0.667776	-3.18113	0.001467	0.00657498
Vpar_1545	Phosphoglucomutase (EC 5.4.2.2)	50.9965	-2.12388	0.643822	-3.29886	0.00097077	0.00474805
Vpar_1552	Queuosine Biosynthesis QueC ATPase	31.6327	-2.12326	0.68194	-3.11357	0.00184841	0.00787145
Vpar_0294	NAD(FAD)-utilizing dehydrogenase, sll0175 homolog	54.4969	-2.12179	0.731292	-2.90143	0.00371469	0.0135844
Vpar_0924	NAD kinase (EC 2.7.1.23)	98.095	-2.12111	0.684766	-3.09757	0.00195114	0.00821838
Vpar_0907	Adenosylcobinamide-phosphate synthase	50.5038	-2.12059	0.735681	-2.88248	0.00394553	0.0142321
Vpar_0838	Fibronectin/fibrinogen-binding protein	93.1614	-2.12005	0.626394	-3.38454	0.000712983	0.00370085
Vpar_0747	DedA family inner membrane protein YdjZ	18.4484	-2.11945	0.768519	-2.75783	0.00581862	0.0191406
Vpar_0818	Iojap protein	34.6609	-2.11881	0.730446	-2.90071	0.00372323	0.0136098
Vpar_1620	Iron-sulfur cluster regulator IscR	7.76955	-2.11806	0.683974	-3.0967	0.00195685	0.00823834
Vpar_0880	Heat-inducible transcription repressor HrcA	299.654	-2.11591	0.617385	-3.42721	0.00060981	0.00326381
Vpar_1660	Mutator mutT protein (7,8-dihydro-8-oxoguanine-triphosphatase) (EC 3.6.1.-)	19.6518	-2.11421	0.623022	-3.39347	0.000690134	0.00360627
Vpar_0147	UPF0246 protein YaaA	50.4099	-2.11345	0.63052	-3.35191	0.000802562	0.00407038
Vpar_1235	Ribosomal large subunit pseudouridine synthase D (EC 4.2.1.70)	34.8079	-2.1118	0.745565	-2.83247	0.00461893	0.0160655
Vpar_1089	Phosphoglycerate kinase (EC 2.7.2.3)	444.627	-2.11114	0.657276	-3.21195	0.00131837	0.00604828
Vpar_0881	Heat shock protein GrpE	172.875	-2.10864	0.596709	-3.53378	0.000409657	0.00236675
Vpar_0854	Ribosome small subunit-stimulated GTPase EngC	154.608	-2.1038	0.637758	-3.29874	0.000971195	0.00474998
Vpar_0940	FIG01197184: hypothetical protein	2.36952	-2.10377	0.937632	-2.24371	0.0248513	0.0560133
Vpar_1118	FIG01196848: hypothetical protein	80.0176	-2.10181	0.712039	-2.95181	0.00315913	0.0119955
Vpar_0851	Ribosomal RNA large subunit methyltransferase N (EC 2.1.1.-)	156.644	-2.10154	0.61382	-3.42372	0.00061771	0.00329631
Vpar_1733	FIG01197146: hypothetical protein	7.88288	-2.10119	0.869897	-2.41545	0.0157158	0.0401298
Vpar_0500	RNA binding protein, contains ribosomal protein S1 domain	41.2257	-2.09764	0.693555	-3.02448	0.00249065	0.00997101
Vpar_1196	DNA primase (EC 2.7.7.-)	213.236	-2.09739	0.620276	-3.38138	0.000721218	0.00373488
Vpar_1111	D-alanine--D-alanine ligase (EC 6.3.2.4)	138.786	-2.09639	0.694579	-3.01821	0.00254272	0.0101344
Vpar_1596	L-lactate permease	265.299	-2.09541	0.663224	-3.15943	0.00158077	0.0069672
Vpar_1055	4-oxalocrotonate tautomerase( EC:5.3.2.- )	26.0563	-2.09457	0.70623	-2.96584	0.00301855	0.0115826
Vpar_0923	RNA binding methyltransferase FtsJ like	86.9562	-2.09418	0.6388	-3.27831	0.00104431	0.00502762
Vpar_0487	Oligopeptide transport ATP-binding protein OppF (TC 3.A.1.5.1)	69.425	-2.09262	0.66802	-3.13257	0.00173284	0.00748251
Vpar_1574	Phosphoenolpyruvate-protein phosphotransferase of PTS system (EC 2.7.3.9)	89.1785	-2.09021	0.650235	-3.21454	0.00130652	0.00600472
Vpar_0007	DNA gyrase subunit B (EC 5.99.1.3)	347.103	-2.08968	0.604198	-3.4586	0.000542984	0.00297309
Vpar_0070	ChlI component of cobalt chelatase involved in B12 biosynthesis / ChlD component of cobalt chelatase involved in B12 biosynthesis	18.6362	-2.08901	0.889812	-2.3477	0.0188898	0.0458063
Vpar_1682	LSU ribosomal protein L9p	69.8778	-2.08897	0.667664	-3.12878	0.00175536	0.00755617
Vpar_0613	Signal peptidase-like protein	55.4224	-2.08858	0.730107	-2.86065	0.00422779	0.0150072
Vpar_1577	1-phosphofructokinase (EC 2.7.1.56)	95.0435	-2.08854	0.636319	-3.28223	0.00102991	0.00497311
Vpar_0497	FIG01197104: hypothetical protein	60.3061	-2.08613	0.665147	-3.13634	0.00171069	0.00740546
Vpar_1078	FIG01197471: hypothetical protein	1.77727	-2.086	1.09895	-1.89818	0.0576725	0.104233
VEIDISOL_01676	prevent-host-death family protein	6.99961	-2.08409	0.815498	-2.55561	0.0106003	0.0299293
Vpar_0002	DNA polymerase III beta subunit (EC 2.7.7.7)	110.24	-2.08381	0.581424	-3.58397	0.00033841	0.00202668
Vpar_1563	Dipeptide transport system permease protein DppC (TC 3.A.1.5.2)	113.464	-2.08354	0.546987	-3.80912	0.000139464	0.000978727
Vpar_0804	CsaB protein	116.059	-2.08265	0.629163	-3.31019	0.000932343	0.00459608
Vpar_0047	FIG01196861: hypothetical protein	81.7556	-2.08149	0.703238	-2.95987	0.00307773	0.011757
Vpar_1698	Biopolymer transport protein ExbD/TolR	6.16001	-2.08098	0.959914	-2.16789	0.0301674	0.0645328
Vpar_0853	Serine/threonine protein kinase PrkC, regulator of stationary phase	474.67	-2.08041	0.605062	-3.43833	0.000585308	0.00315653
Vpar_0236	Anaerobic C4-dicarboxylate transporter DcuB	56.3811	-2.07945	0.644522	-3.22635	0.00125381	0.00580427
Vpar_0710	Excinuclease ABC subunit C	100.187	-2.07564	0.633619	-3.27585	0.00105345	0.00506279
Vpar_0906	Cobyric acid synthase	135.03	-2.07533	0.668746	-3.10331	0.00191367	0.00809113
Vpar_0749	nucleotide-binding protein	188.195	-2.07512	0.740489	-2.80237	0.00507292	0.0172334
Vpar_0810	carboxyl-terminal protease( EC:3.4.21.102 )	158.976	-2.07453	0.637034	-3.25655	0.00112776	0.0053424
HMPREF9321_0779	capsular polysaccharide biosynthesis protein	0.502013	-2.07426	1.29108	-1.60661	0.10814	0.171758
Vpar_0291	Xanthine and CO dehydrogenases maturation factor, XdhC/CoxF family	13.8411	-2.0721	0.6688	-3.09824	0.00194674	0.00820476
Vpar_1521	tRNA nucleotidyltransferase (EC 2.7.7.21) (EC 2.7.7.25)	34.673	-2.0694	0.646255	-3.20214	0.0013641	0.00621486
Vpar_1265	Xanthine dehydrogenase iron-sulfur subunit (EC 1.17.1.4) / Xanthine dehydrogenase, molybdenum binding subunit (EC 1.17.1.4)	465.616	-2.06855	0.653364	-3.166	0.0015455	0.00684504
Vpar_1039	Ribosomal-protein-S18p-alanine acetyltransferase (EC 2.3.1.-)	23.8383	-2.06624	0.692386	-2.98424	0.00284287	0.0110494
Vpar_1352	FIG01197493: hypothetical protein	2.91435	-2.06607	1.10944	-1.86226	0.0625658	0.111139
Vpar_0394	ADP-heptose--lipooligosaccharide heptosyltransferase II (EC 2.4.1.-)	45.3347	-2.06536	0.668449	-3.08978	0.00200303	0.00839721
Vpar_1150	Fructose-bisphosphate aldolase class II (EC 4.1.2.13)	107.054	-2.06298	0.683609	-3.01778	0.00254632	0.0101457
Vpar_0648	UTP--glucose-1-phosphate uridylyltransferase (EC 2.7.7.9)	223.704	-2.06197	0.625026	-3.29901	0.000970259	0.004746
Vpar_1298	Molybdopterin biosynthesis protein MoeA	86.2546	-2.05954	0.729731	-2.82233	0.00476766	0.0164418
Vpar_0965	TolA protein	126.059	-2.05864	0.653602	-3.14969	0.00163445	0.00714573
Vpar_0375	2-succinyl-6-hydroxy-2,4-cyclohexadiene-1-carboxylate synthase (EC 4.2.99.20)	29.5993	-2.05752	0.73025	-2.81755	0.00483917	0.016627
Vpar_0510	Lysyl-tRNA synthetase (class II) (EC 6.1.1.6)	243.979	-2.05677	0.630594	-3.26163	0.00110773	0.00526974
Vpar_1640	FIG01197426: hypothetical protein	160.129	-2.05601	0.647786	-3.1739	0.00150406	0.00670483
Vpar_1330	FIG002379: metal-dependent hydrolase	18.1658	-2.05399	0.684744	-2.99965	0.00270293	0.0106327
VEIDISOL_01689	Phosphoribosylformimino-5-aminoimidazole carboxamide ribotide isomerase (EC 5.3.1.16)	3.32702	-2.0533	1.20493	-1.70409	0.0883647	0.145596
Vpar_0882	Chaperone protein DnaK	624.444	-2.05159	0.567623	-3.61436	0.000301095	0.00184262
HMPREF9321_0962	hypothetical protein	0.0739556	-2.05119	2.07812	-0.987041	0.323622	NA
VEIDISOL_00124	Lead, cadmium, zinc and mercury transporting ATPase (EC 3.6.3.3) (EC 3.6.3.5); Copper-translocating P-type ATPase (EC 3.6.3.4)	0.0739556	-2.05119	2.07812	-0.987041	0.323622	NA
Vpar_0058	MotA/TolQ/ExbB proton channel family protein	15.7792	-2.04944	0.811946	-2.52411	0.0115993	0.0319915
Vpar_0426	short-chain dehydrogenase/reductase SDR	67.0583	-2.04865	0.685489	-2.98859	0.00280269	0.0109294
Vpar_1383	Transcription accessory protein (S1 RNA-binding domain)	150.962	-2.0469	0.690123	-2.966	0.00301705	0.0115783
Vpar_0485	Oligopeptide transport system permease protein OppC (TC 3.A.1.5.1)	40.5748	-2.0469	0.601189	-3.40475	0.000662246	0.0034895
Vpar_1243	methylmalonyl-CoA decarboxylase delta-subunit	312.066	-2.04628	0.627803	-3.25943	0.00111636	0.00529974
Vpar_1586	FIG01196853: hypothetical protein	41.8065	-2.04208	0.672022	-3.03871	0.00237595	0.00961064
Vpar_1634	Recombination protein RecR	47.6472	-2.04135	0.643521	-3.17216	0.0015131	0.00673719
Vpar_0287	Uncharacterized MobA-related protein-like	88.1047	-2.04127	0.614195	-3.32348	0.000889016	0.00442543
Vpar_1231	Acetate kinase (EC 2.7.2.1)	269.357	-2.03893	0.658239	-3.09755	0.00195128	0.00821842
Vpar_1107	Cell division protein FtsZ (EC 3.4.24.-)	472.867	-2.0361	0.625033	-3.25758	0.00112367	0.00532739
Vpar_1458	pseudogene	31.7321	-2.03531	0.674916	-3.01565	0.00256431	0.0102037
Vpar_0596	Preprotein translocase subunit YajC (TC 3.A.5.1.1)	41.8696	-2.0348	0.69592	-2.9239	0.00345675	0.0128486
Vpar_0807	Cell division transporter, ATP-binding protein FtsE (TC 3.A.5.1.1)	105.253	-2.03289	0.629991	-3.22686	0.00125158	0.00579538
Vpar_1356	COG0488: ATPase components of ABC transporters with duplicated ATPase domains	43.2415	-2.03186	0.674324	-3.01317	0.00258532	0.0102678
Vpar_1239	pseudogene	68.56	-2.03174	0.665875	-3.05123	0.00227904	0.0093007
Vpar_1169	Translation initiation factor 3	181.538	-2.03012	0.662832	-3.0628	0.00219277	0.00902231
Vpar_0934	SOS-response repressor and protease LexA (EC 3.4.21.88)	28.4195	-2.02887	0.645521	-3.143	0.00167228	0.00727639
Vpar_0502	tRNA(Ile)-lysidine synthetase	30.7742	-2.02858	0.749137	-2.70789	0.00677129	0.021467
Vpar_1376	Endonuclease IV (EC 3.1.21.2)	26.0216	-2.02786	0.655447	-3.09387	0.00197566	0.00830405
VEIDISOL_00603	Uncharacterized protein	0.272989	-2.02679	1.96237	-1.03283	0.301685	NA
Vpar_0811	GTP-binding protein Obg	197.114	-2.0266	0.626652	-3.23401	0.00122066	0.00568599
Vpar_0938	Undecaprenyl-diphosphatase (EC 3.6.1.27)	22.2473	-2.02258	0.662417	-3.05333	0.00226313	0.00925164
Vpar_0161	Indole-3-glycerol phosphate synthase (EC 4.1.1.48) / Phosphoribosylanthranilate isomerase (EC 5.3.1.24)	24.0036	-2.02046	0.665716	-3.03503	0.00240516	0.00970108
Vpar_0701	Enoyl-[acyl-carrier-protein] reductase [FMN] (EC 1.3.1.9)	393.112	-2.02001	0.609357	-3.31499	0.000916467	0.00453336
Vpar_0355	transporter	6.90168	-2.01746	0.868639	-2.32256	0.020203	0.0481994
Vpar_1661	Galactose-1-phosphate uridylyltransferase (EC 2.7.7.10)	22.2754	-2.01498	0.716772	-2.81119	0.00493586	0.0168736
Vpar_0857	Translation elongation factor Ts	405.366	-2.01493	0.660765	-3.0494	0.00229301	0.00934542
Vpar_1369	Spermidine synthase (EC 2.5.1.16)	110.326	-2.01395	0.599239	-3.36084	0.000777064	0.00396573
Vpar_0080	Electron transfer flavoprotein, alpha subunit	67.7065	-2.01334	0.704189	-2.85909	0.00424853	0.0150663
Vpar_1092	Uracil phosphoribosyltransferase (EC 2.4.2.9)	38.9788	-2.00909	0.610747	-3.28955	0.00100347	0.00487384
Vpar_1462	tRNA pseudouridine synthase A (EC 4.2.1.70)	19.5238	-2.00793	0.629054	-3.19197	0.00141304	0.00638893
Vpar_1209	Hypothetical radical SAM family enzyme, NOT coproporphyrinogen III oxidase, oxygen-independent	111.219	-2.00749	0.606192	-3.31164	0.000927514	0.00457679
Vpar_0958	DNA polymerase III alpha subunit (EC 2.7.7.7)	247.737	-2.00603	0.602254	-3.33087	0.000865753	0.00433001
Vpar_1223	Septum site-determining protein MinD	46.8165	-2.00447	0.713209	-2.81049	0.00494661	0.0169014
Vpar_0233	carbonic anhydrase	4.65758	-2.00251	0.892972	-2.24252	0.0249276	0.0561215
Vpar_1619	Multidrug-efflux transporter, major facilitator superfamily (MFS) (TC 2.A.1)	14.8746	-2.00246	0.618758	-3.23627	0.00121104	0.00565293
Vpar_0872	DNA mismatch repair protein MutL	163.353	-2.00146	0.618584	-3.23555	0.0012141	0.00566176
Vpar_0894	ABC transporter related	25.397	-2.00078	0.634497	-3.15333	0.00161418	0.00707824
Vpar_0549	Lipopolysaccharide ABC transporter, ATP-binding protein LptB	142.829	-1.99974	0.604764	-3.30665	0.000944203	0.00464317
Vpar_1100	LSU ribosomal protein L31p @ LSU ribosomal protein L31p, zinc-dependent	41.1376	-1.99966	0.824502	-2.4253	0.0152957	0.0393266
Vpar_0766	ABC transporter permease protein	119.391	-1.99894	0.620021	-3.22399	0.00126418	0.00584516
Vpar_1262	Zn-dependent hydrolase YycJ/WalJ, required for cell wall metabolism and coordination of cell division with DNA replication	33.7784	-1.99312	0.63265	-3.15043	0.00163032	0.00713183
Vpar_0388	FIG01197467: hypothetical protein	2.48895	-1.99266	0.828183	-2.40606	0.0161258	0.0409177
Vpar_1206	ATPase, AAA family	53.0246	-1.99233	0.661864	-3.01018	0.0026109	0.0103487
HMPREF9321_1100	Fumarate hydratase class I, aerobic (EC 4.2.1.2); L(+)-tartrate dehydratase alpha subunit (EC 4.2.1.32)	175.801	-1.98922	0.682668	-2.91388	0.00356964	0.0131708
Vpar_0212	FIG01197147: hypothetical protein	10.3107	-1.98819	0.718494	-2.76716	0.00565474	0.0187251
Vpar_0813	Glutamate 5-kinase (EC 2.7.2.11) / RNA-binding C-terminal domain PUA	157.82	-1.98805	0.659609	-3.01398	0.00257847	0.0102482
Vpar_0540	3-deoxy-D-manno-octulosonic-acid transferase (EC 2.-.-.-)	139.683	-1.98501	0.659566	-3.00958	0.00261612	0.0103641
Vpar_0279	protein of unknown function DUF105	21.3231	-1.98326	0.598197	-3.31539	0.000915146	0.00452946
Vpar_1346	Transport protein SgaT, putative	70.4882	-1.98177	0.640338	-3.09489	0.00196888	0.00828072
Vpar_1459	Na+ driven multidrug efflux pump	26.3817	-1.9788	0.736883	-2.68536	0.00724515	0.0225844
Vpar_1514	Translation elongation factor Tu	1014.08	-1.97654	0.596185	-3.31531	0.000915425	0.00453026
Vpar_0656	UDP-glucose 4-epimerase (EC 5.1.3.2)	70.0554	-1.97532	0.670781	-2.94481	0.00323157	0.0122124
Vpar_1093	Serine hydroxymethyltransferase (EC 2.1.2.1)	168.173	-1.97462	0.69934	-2.82356	0.00474943	0.0164005
Vpar_0559	FIG000506: Predicted P-loop-containing kinase	68.9902	-1.97299	0.728662	-2.70769	0.00677536	0.0214746
Vpar_0200	Manganese ABC transporter, inner membrane permease protein SitC	80.8422	-1.97031	0.72856	-2.70439	0.00684298	0.0216169
Vpar_0922	FIG01197514: hypothetical protein	45.0373	-1.96963	0.612512	-3.21566	0.00130144	0.00598689
Vpar_1670	ATP-dependent nuclease, subunit A	116.142	-1.96828	0.619855	-3.17538	0.00149639	0.00667831
Vpar_1447	6-phosphogluconolactonase (EC 3.1.1.31), eukaryotic type	44.6741	-1.96755	0.594907	-3.30733	0.000941902	0.00463377
Vpar_1626	FIG01196968: hypothetical protein	17.7828	-1.96708	0.748365	-2.6285	0.00857628	0.0255742
Vpar_1680	FIG01197687: hypothetical protein	3.1047	-1.96644	1.10702	-1.77635	0.0756757	0.128542
Vpar_0949	5'-methylthioadenosine phosphorylase (EC 2.4.2.28)	40.0355	-1.96563	0.557717	-3.52443	0.000424395	0.00243628
Vpar_0410	Methionine ABC transporter substrate-binding protein	177.931	-1.96405	0.675097	-2.90929	0.00362249	0.0133208
Vpar_0163	Tryptophan synthase alpha chain (EC 4.2.1.20)	15.14	-1.96252	0.70734	-2.77451	0.00552845	0.0183904
Vpar_0891	phosphate-starvation-inducible E	5.00393	-1.96233	1.11405	-1.76143	0.0781651	0.131836
Vpar_1406	DNA polymerase III alpha subunit (EC 2.7.7.7)	156.017	-1.96127	0.646315	-3.03454	0.00240905	0.00971083
Vpar_1204	transcriptional regulator, XRE family	53.4313	-1.96006	0.663547	-2.95391	0.00313773	0.0119363
Vpar_1421	FIG01197233: hypothetical protein	56.6781	-1.95974	0.688038	-2.84831	0.00439528	0.015473
Vpar_0122	GCN5-related N-acetyltransferase	2.05108	-1.95686	0.924581	-2.11649	0.0343033	0.0710937
Vpar_0867	PHP C-terminal domain protein	40.5416	-1.95665	0.68786	-2.84455	0.00444745	0.0156082
Vpar_0541	Tetraacyldisaccharide 4'-kinase (EC 2.7.1.130)	133.794	-1.9556	0.626187	-3.12303	0.00179	0.00767544
Vpar_0708	Excinuclease ABC subunit B	178.296	-1.95484	0.62278	-3.13889	0.0016959	0.00735529
Vpar_1575	Diaminopimelate epimerase (EC 5.1.1.7)	65.4836	-1.9527	0.65559	-2.97854	0.00289626	0.0112161
VEIDISOL_00809	LSU ribosomal protein L21p	4.44394	-1.9514	0.659367	-2.95951	0.00308133	0.0117679
Vpar_1213	Single-stranded-DNA-specific exonuclease RecJ (EC 3.1.-.-)	143.196	-1.95036	0.627536	-3.10796	0.00188382	0.0079904
Vpar_0344	FIG01197606: hypothetical protein	0.611937	-1.95005	1.40733	-1.38564	0.165856	0.243979
Vpar_0543	2-Keto-3-deoxy-D-manno-octulosonate-8-phosphate synthase (EC 2.5.1.55)	168.906	-1.94712	0.682572	-2.85263	0.00433593	0.0153034
Vpar_0713	Integral membrane protein	23.5125	-1.94706	0.713095	-2.73044	0.00632499	0.0204061
Vpar_0488	Beta-lactamase (EC 3.5.2.6)	70.1611	-1.94672	0.695217	-2.80016	0.00510779	0.0173256
Vpar_1174	FIG01196947: hypothetical protein	33.2133	-1.9465	0.65734	-2.96117	0.00306468	0.0117193
Vpar_1133	protein of unknown function DUF805	0.377921	-1.94524	1.81294	-1.07298	0.283281	0.377895
Vpar_0846	Helicase PriA essential for oriC/DnaA-independent DNA replication	173.68	-1.94486	0.621231	-3.13066	0.00174415	0.00751923
Vpar_0698	Malonyl CoA-acyl carrier protein transacylase (EC 2.3.1.39)	408.989	-1.94154	0.600514	-3.23313	0.00122443	0.00569876
Vpar_1371	Peptidyl-prolyl cis-trans isomerase (EC 5.2.1.8)	45.7036	-1.94105	0.679212	-2.8578	0.00426591	0.0151113
Vpar_0252	Lead, cadmium, zinc and mercury transporting ATPase (EC 3.6.3.3) (EC 3.6.3.5); Copper-translocating P-type ATPase (EC 3.6.3.4)	87.0122	-1.93829	0.715583	-2.70869	0.00675502	0.0214426
Vpar_0489	Oligopeptide ABC transporter, periplasmic oligopeptide-binding protein OppA (TC 3.A.1.5.1)	145.862	-1.93772	0.645987	-2.99963	0.0027031	0.0106331
Vpar_1648	Ferredoxin-nitrite reductase	47.5926	-1.93769	0.656268	-2.9526	0.00315114	0.0119728
Vpar_1856	Inner membrane protein translocase component YidC, short form OxaI-like	138.715	-1.93727	0.573788	-3.37628	0.000734737	0.00379243
Vpar_0121	cobalt transport protein	17.6246	-1.93604	0.72739	-2.66162	0.0077766	0.0237882
Vpar_1323	Additional periplasmic component NikK of nickel ECF transporter	324.861	-1.93011	0.574336	-3.36059	0.000777767	0.00396853
Vpar_0307	Cadmium efflux system accessory protein	10.5149	-1.92952	0.668099	-2.88807	0.00387613	0.0140403
Vpar_1210	Ferric uptake regulation protein FUR	106.762	-1.92768	0.597385	-3.22686	0.00125155	0.00579538
Vpar_0499	Cell division protein DivIC (FtsB), stabilizes FtsL against RasP cleavage	38.835	-1.92696	0.725437	-2.65628	0.00790087	0.024081
Vpar_1835	Sugar/maltose fermentation stimulation protein homolog	24.6388	-1.92585	0.628078	-3.06625	0.00216758	0.0089417
Vpar_1099	FIG069887: hypothetical protein	94.4699	-1.9257	0.66587	-2.892	0.00382796	0.0139048
Vpar_0154	N-carbamoyl-L-amino acid hydrolase (EC 3.5.1.87)	41.2609	-1.92501	0.660253	-2.91557	0.00355035	0.0131141
Vpar_0685	Manganese-dependent protein-tyrosine phosphatase (EC 3.1.3.48)	31.9751	-1.9225	0.604591	-3.17984	0.00147359	0.00659936
VEIDISOL_01906	Uncharacterized protein	0.5792	-1.9222	1.77735	-1.0815	0.279477	0.373768
Vpar_0625	Ribonuclease M5 (EC 3.1.26.8)	16.1848	-1.92096	0.675129	-2.84532	0.00443675	0.0155857
Vpar_0461	Mn2+/Fe2+ transporter, NRAMP family	18.4556	-1.92059	0.735569	-2.61103	0.00902689	0.0265889
Vpar_1708	protein of unknown function DUF445	66.6478	-1.92059	0.632208	-3.0379	0.00238231	0.0096291
Vpar_0235	Adenosylmethionine-8-amino-7-oxononanoate aminotransferase (EC 2.6.1.62)	75.5196	-1.91917	0.707006	-2.7145	0.0066376	0.0211548
Vpar_0525	FIG01197212: hypothetical protein	656.032	-1.9182	0.682192	-2.81181	0.00492629	0.0168587
Vpar_0199	Manganese ABC transporter, inner membrane permease protein SitD	107.534	-1.91551	0.704408	-2.71932	0.00654161	0.0209339
Vpar_0801	Peptide chain release factor 2	174.085	-1.91372	0.586782	-3.26137	0.00110874	0.00527289
Vpar_1551	Substrate-specific component QueT (COG4708) of predicted queuosine-regulated ECF transporter	5.50357	-1.91296	0.851998	-2.24527	0.0247508	0.0558306
HMPREF9321_0506	hypothetical protein	0.663688	-1.90875	1.56334	-1.22095	0.222107	0.310041
Vpar_1643	Branched-chain amino acid transport protein azlD	3.36462	-1.90829	0.971899	-1.96346	0.0495925	0.0931675
Vpar_0652	Long-chain-fatty-acid--CoA ligase (EC 6.2.1.3)	26.0021	-1.90431	0.740322	-2.57227	0.0101033	0.0288997
Vpar_0420	acyltransferase 3	47.238	-1.90426	0.64145	-2.96869	0.00299074	0.0115021
Vpar_1187	Uptake hydrogenase large subunit (EC 1.12.99.6)	423.132	-1.90266	0.643139	-2.95839	0.00309249	0.0117988
Vpar_1271	Acetylornithine deacetylase (EC 3.5.1.16)	316.053	-1.90203	0.588929	-3.22965	0.00123942	0.00575302
Vpar_1310	purple acid phosphatase	28.6568	-1.901	0.715562	-2.65666	0.00789189	0.0240613
Vpar_0798	Cold shock protein CspC	7.67699	-1.90069	0.750842	-2.53141	0.0113603	0.0314838
Vpar_0883	Chaperone protein DnaJ	338.05	-1.89925	0.573414	-3.31217	0.000925738	0.0045698
Vpar_1068	Phenylalanyl-tRNA synthetase alpha chain (EC 6.1.1.20)	94.1691	-1.89914	0.604842	-3.13989	0.00169014	0.00733577
Vpar_0662	ABC transporter ATP-binding protein uup	266.925	-1.899	0.587594	-3.23183	0.00122999	0.00571968
Vpar_1185	Hydrogenase maturation protease (EC 3.4.24.-)	38.813	-1.89685	0.70321	-2.69742	0.00698789	0.0219721
Vpar_0792	RecD-like DNA helicase YrrC	274.411	-1.89678	0.649256	-2.92147	0.00348379	0.012924
Vpar_1631	Similar to ribosomal large subunit pseudouridine synthase D, group RluD10	53.7828	-1.89597	0.654669	-2.89608	0.00377862	0.0137675
Vpar_1036	Ethanolamine two-component response regulator	14.1839	-1.89416	0.607629	-3.11729	0.0018252	0.00779446
Vpar_0013	conserved domain protein	2.41778	-1.89405	0.919272	-2.06038	0.0393627	0.0790821
Vpar_1394	permeases of the major facilitator superfamily	49.6836	-1.89288	0.785003	-2.4113	0.0158959	0.0404946
Vpar_0123	Histidinol-phosphatase (EC 3.1.3.15)	16.2593	-1.89228	0.687018	-2.75434	0.00588106	0.019284
Vpar_0312	Predicted hydroxymethylpyrimidine transporter CytX	12.5457	-1.89198	0.718242	-2.63418	0.00843401	0.0252693
Vpar_0193	Histone acetyltransferase HPA2 and related acetyltransferases	9.60497	-1.89092	0.696555	-2.71467	0.00663422	0.0211457
Vpar_0425	Putative membrane protein YfcA	40.4643	-1.88988	0.659208	-2.86689	0.00414531	0.0147862
Vpar_0290	Xanthine and CO dehydrogenases maturation factor, XdhC/CoxF family	68.0438	-1.88961	0.653524	-2.89142	0.0038351	0.0139239
Vpar_0288	4-diphosphocytidyl-2C-methyl-D-erythritol synthase	63.5635	-1.88801	0.661291	-2.85505	0.00430306	0.0152089
Vpar_0473	protein of unknown function DUF541	22.4877	-1.88748	0.667287	-2.82858	0.00467546	0.0162144
Vpar_0479	Transport ATP-binding protein CydD	55.5057	-1.88646	0.543949	-3.46808	0.00052419	0.00289062
Vpar_0490	Muramoyltetrapeptide carboxypeptidase (EC 3.4.17.13)	17.6095	-1.88628	0.811094	-2.3256	0.0200402	0.0479216
Vpar_1181	Alanyl-tRNA synthetase (EC 6.1.1.7)	431.981	-1.88598	0.590289	-3.19502	0.00139822	0.00633397
Vpar_0202	Manganese ABC transporter, periplasmic-binding protein SitA	142.793	-1.88382	0.665135	-2.83224	0.00462233	0.0160751
Vpar_0910	L-threonine 3-O-phosphate decarboxylase (EC 4.1.1.81)	42.0185	-1.88334	0.513721	-3.66608	0.000246295	0.0015631
Vpar_0366	Phosphoribosylaminoimidazole carboxylase catalytic subunit (EC 4.1.1.21)	13.4685	-1.88273	0.77875	-2.41763	0.0156221	0.0399472
Vpar_0393	no significant homology Putative N-terminal signal sequence was found by PSORT	110.688	-1.88166	0.672905	-2.79633	0.00516873	0.0174864
Vpar_1202	iron ABC transporter substrate-binding protein	106.349	-1.88066	0.622374	-3.02176	0.00251312	0.01004
Vpar_0299	Glucosamine--fructose-6-phosphate aminotransferase [isomerizing] (EC 2.6.1.16)	212.697	-1.88036	0.692507	-2.71529	0.00662179	0.0211139
Vpar_1550	NAD-specific glutamate dehydrogenase (EC 1.4.1.2)	176.656	-1.88003	0.711415	-2.64267	0.00822554	0.024821
Vpar_1224	Cell division protein FtsI [Peptidoglycan synthetase] (EC 2.4.1.129)	120.705	-1.87771	0.627156	-2.99401	0.00275338	0.0107836
Vpar_1676	Lead, cadmium, zinc and mercury transporting ATPase (EC 3.6.3.3) (EC 3.6.3.5); Copper-translocating P-type ATPase (EC 3.6.3.4)	296.335	-1.8774	0.618223	-3.03676	0.00239136	0.0096546
Vpar_1443	anion transporter family protein	42.1092	-1.87728	0.630729	-2.97637	0.0029168	0.0112776
Vpar_0005	Zn-ribbon-containing, possibly RNA-binding protein and truncated derivatives	83.978	-1.87669	0.591869	-3.17079	0.00152026	0.00675952
Vpar_0234	Dethiobiotin synthetase (EC 6.3.3.3)	17.6059	-1.8732	0.805023	-2.32688	0.0199714	0.0477904
Vpar_1124	Zn-dependent peptidase, insulinase family	393.657	-1.87082	0.673234	-2.77886	0.00545495	0.0182083
Vpar_0079	Electron transfer flavoprotein, beta subunit	61.9752	-1.8708	0.723397	-2.58613	0.00970612	0.028103
Vpar_1387	Proline/sodium symporter PutP (TC 2.A.21.2.1) @ Propionate/sodium symporter	34.3397	-1.8695	0.592736	-3.15402	0.00161036	0.00706487
Vpar_0423	Methionine ABC transporter permease protein	85.087	-1.86784	0.676685	-2.76028	0.00577517	0.0190357
Vpar_0765	ABC transporter substrate-binding protein	171.249	-1.86714	0.627636	-2.97487	0.0029311	0.0113217
Vpar_1109	Division initiation protein	101.884	-1.86535	0.693371	-2.69027	0.00713945	0.022347
Vpar_0616	Methionyl-tRNA synthetase (EC 6.1.1.10)	246.496	-1.86526	0.634699	-2.93881	0.00329477	0.0123985
Vpar_0903	Cob(I)alamin adenosyltransferase PduO (EC 2.5.1.17)	119.004	-1.86441	0.640825	-2.90939	0.00362135	0.0133182
Vpar_1416	hypothetical protein	2.37695	-1.86391	1.10335	-1.68932	0.091159	0.149361
Vpar_1681	Replicative DNA helicase (EC 3.6.1.-)	120.716	-1.86252	0.61917	-3.00809	0.00262897	0.010403
Vpar_1184	FIG01197165: hypothetical protein	22.3675	-1.85798	0.693102	-2.68068	0.00734737	0.0228282
Vpar_0472	2-heptaprenyl-1,4-naphthoquinone methyltransferase (EC 2.1.1.163)	12.7183	-1.85793	0.81118	-2.2904	0.0219981	0.0511959
Vpar_1508	LSU ribosomal protein L1p (L10Ae)	838.746	-1.8578	0.631294	-2.94285	0.0032521	0.0122728
Vpar_0569	Transcriptional regulator, LysR family	141.34	-1.85737	0.557131	-3.3338	0.000856675	0.00429299
Vpar_1855	RNA-binding protein Jag	163.877	-1.85582	0.631993	-2.93647	0.00331976	0.012471
Vpar_1533	ATP synthase gamma chain (EC 3.6.3.14)	265.163	-1.854	0.591442	-3.13471	0.00172025	0.00743851
Vpar_1156	Phosphoglycolate phosphatase (EC 3.1.3.18)	5.90712	-1.85368	0.861774	-2.151	0.0314758	0.0664611
Vpar_0916	FIG01196980: hypothetical protein	42.5896	-1.85291	0.601561	-3.08017	0.00206884	0.0086158
Vpar_1404	Integral membrane protein, interacts with FtsH	48.0394	-1.85205	0.64486	-2.87202	0.00407856	0.0145938
Vpar_1101	bacterial seryl-tRNA synthetase related	41.9131	-1.84752	0.715653	-2.58158	0.0098348	0.0283849
Vpar_1532	ATP synthase beta chain (EC 3.6.3.14)	494.347	-1.84734	0.599907	-3.07938	0.00207431	0.00863437
Vpar_0527	Outer membrane protein/protective antigen OMA87	814.735	-1.84651	0.595369	-3.10146	0.0019257	0.00813248
Vpar_0624	Methionine biosynthesis and transport regulator MtaR, LysR family	87.1172	-1.84547	0.703404	-2.62363	0.00869979	0.0258543
Vpar_0700	Acyl carrier protein	153.939	-1.84205	0.569813	-3.23272	0.00122617	0.00570474
Vpar_0845	S-adenosylmethionine synthetase (EC 2.5.1.6)	215.637	-1.84144	0.621729	-2.96181	0.00305834	0.0117011
Vpar_1345	FIG01197179: hypothetical protein	17.4329	-1.8413	0.681906	-2.70023	0.00692923	0.0218248
Vpar_0770	Deoxyuridine 5'-triphosphate nucleotidohydrolase (EC 3.6.1.23)	53.2536	-1.84123	0.695478	-2.64743	0.00811057	0.0245526
Vpar_0025	FIG01197362: hypothetical protein	7.43418	-1.83894	0.950841	-1.93401	0.0531118	0.0980519
Vpar_1534	ATP synthase alpha chain (EC 3.6.3.14)	543.768	-1.8384	0.569261	-3.22945	0.00124028	0.00575578
Vpar_1108	FIG025307: hypothetical protein	33.1386	-1.83772	0.646458	-2.84275	0.00447256	0.0156728
Vpar_0896	Cellobiose phosphotransferase system YdjC-like protein	34.808	-1.83735	0.681899	-2.69447	0.00705017	0.0221293
Vpar_1744	FIG01197500: hypothetical protein	13.7943	-1.83686	0.741862	-2.47601	0.013286	0.0354006
Vpar_0768	SSU ribosomal protein S15p (S13e)	52.5894	-1.83681	0.734756	-2.4999	0.0124229	0.0336922
Vpar_1388	FIG01197291: hypothetical protein	74.0035	-1.83338	0.548785	-3.34081	0.000835351	0.00420612
Vpar_0542	3-deoxy-manno-octulosonate cytidylyltransferase (EC 2.7.7.38)	104.854	-1.83248	0.63048	-2.90648	0.00365522	0.013417
Vpar_0769	Polyribonucleotide nucleotidyltransferase (EC 2.7.7.8)	508.528	-1.83236	0.602747	-3.04002	0.00236563	0.00957615
Vpar_0827	Ribosomal large subunit pseudouridine synthase B (EC 4.2.1.70)	52.4097	-1.83173	0.716865	-2.5552	0.0106126	0.0299564
Vpar_0699	3-oxoacyl-[acyl-carrier protein] reductase (EC 1.1.1.100)	246.11	-1.8316	0.588857	-3.11043	0.00186815	0.00794024
Vpar_0970	MG(2+) CHELATASE FAMILY PROTEIN / ComM-related protein	2.72364	-1.83153	0.889635	-2.05874	0.0395192	0.079343
Vpar_1325	pseudogene	1.66929	-1.8308	1.15165	-1.58971	0.111899	0.176571
Vpar_1125	FIG01197491: hypothetical protein	29.1251	-1.82687	0.685992	-2.6631	0.00774235	0.0237107
Vpar_1761	putative periplasmic protein kinase ArgK and related GTPases of G3E family	506.149	-1.82383	0.609351	-2.99307	0.0027619	0.0108079
Vpar_1426	Glutamyl-tRNA reductase (EC 1.2.1.70)	133.263	-1.81949	0.633314	-2.87297	0.0040663	0.0145587
Vpar_1146	Cobalt-precorrin-6 synthase, anaerobic	317.718	-1.81873	0.612532	-2.96921	0.00298569	0.0114895
Vpar_0830	1-acyl-sn-glycerol-3-phosphate acyltransferase (EC 2.3.1.51)	74.8146	-1.81771	0.64183	-2.83207	0.00462482	0.016082
Vpar_0780	Soluble lytic murein transglycosylase precursor (EC 3.2.1.-)	36.208	-1.81412	0.634886	-2.85739	0.00427147	0.0151258
Vpar_0887	histidine triad (HIT) protein	30.5693	-1.81377	0.728562	-2.48953	0.0127913	0.0343865
Vpar_0544	Arabinose 5-phosphate isomerase (EC 5.3.1.13)	209.265	-1.81099	0.61958	-2.92293	0.00346754	0.0128779
Vpar_0974	LSU ribosomal protein L19p	28.5468	-1.80999	0.715752	-2.5288	0.0114453	0.031671
HMPREF9321_0340	hypothetical protein	0.138678	-1.80813	2.04666	-0.883455	0.37699	NA
Vpar_0641	[NiFe] hydrogenase metallocenter assembly protein HypF	64.9627	-1.8063	0.529754	-3.40969	0.000650361	0.00344022
Vpar_0553	membrane protein	36.5398	-1.80621	0.652239	-2.76925	0.00561855	0.0186332
Vpar_1560	Oligopeptide transport ATP-binding protein OppF (TC 3.A.1.5.1)	383.601	-1.80581	0.543217	-3.3243	0.000886417	0.00441434
Vpar_0871	DNA mismatch repair protein MutS	160.116	-1.8058	0.615476	-2.93398	0.00334644	0.012536
Vpar_1158	FIG01197324: hypothetical protein	3.16541	-1.80564	0.888024	-2.03332	0.0420204	0.0832377
Vpar_1241	Biotin carboxyl carrier protein of oxaloacetate decarboxylase; Biotin carboxyl carrier protein	373.375	-1.80456	0.602358	-2.99582	0.00273705	0.0107345
Vpar_0162	Tryptophan synthase beta chain (EC 4.2.1.20)	24.9197	-1.80151	0.659366	-2.73219	0.00629155	0.0203304
Vpar_0852	Protein serine/threonine phosphatase PrpC, regulation of stationary phase	133.578	-1.80034	0.627683	-2.86823	0.00412769	0.0147335
Vpar_0759	Lipopolysaccharide heptosyltransferase I (EC 2.4.1.-)	100.702	-1.79955	0.624508	-2.88155	0.0039573	0.0142607
Vpar_1460	2-oxoglutarate oxidoreductase, beta subunit (EC 1.2.7.3)	225.17	-1.79758	0.6765	-2.65718	0.00787973	0.0240342
Vpar_1457	Nicotinate-nucleotide--dimethylbenzimidazole phosphoribosyltransferase (EC 2.4.2.21)	36.9011	-1.79715	0.675212	-2.66161	0.0077767	0.0237882
Vpar_0877	Translation elongation factor LepA	156.377	-1.79622	0.525115	-3.42062	0.000624784	0.00332706
Vpar_1389	Methyltransferase (EC 2.1.1.-)	40.5136	-1.79475	0.600093	-2.99079	0.00278254	0.0108692
Vpar_0790	Riboflavin kinase (EC 2.7.1.26) / FMN adenylyltransferase (EC 2.7.7.2)	164.841	-1.79356	0.651979	-2.75094	0.00594238	0.0194486
Vpar_0174	Isoleucyl-tRNA synthetase (EC 6.1.1.5)	187.288	-1.79344	0.619677	-2.89415	0.00380187	0.0138298
Vpar_0908	Cobalamin synthase	30.0743	-1.7922	0.495348	-3.61806	0.000296825	0.00182149
Vpar_1391	LysR family regulatory protein CidR	279.522	-1.78999	0.62871	-2.84709	0.0044121	0.0155224
Vpar_1260	FIG01197327: hypothetical protein	31.5731	-1.78942	0.627495	-2.85169	0.00434878	0.0153397
Vpar_0639	Six-cysteine peptide SCIFF	9.76768	-1.78834	0.695026	-2.57305	0.0100806	0.0288542
HMPREF9321_1696	FIG01197146: hypothetical protein	4.67876	-1.78794	1.05516	-1.69448	0.0901746	0.148046
Vpar_1480	SSU ribosomal protein S8p (S15Ae)	517.593	-1.78595	0.626208	-2.85201	0.00434432	0.015328
Vpar_1503	DNA-directed RNA polymerase beta subunit (EC 2.7.7.6)	1362.68	-1.78589	0.595875	-2.99709	0.00272573	0.0106982
Vpar_0832	GTP-binding protein EngA	158.808	-1.78564	0.648191	-2.75481	0.00587258	0.0192617
Vpar_0706	Signal recognition particle receptor protein FtsY (=alpha subunit) (TC 3.A.5.1.1)	82.0051	-1.78547	0.594404	-3.00381	0.00266625	0.010519
Vpar_0157	hypothetical protein	1.83269	-1.78526	1.40057	-1.27467	0.202425	0.287416
Vpar_1063	Tyrosyl-tRNA synthetase (EC 6.1.1.1)	70.1249	-1.77987	0.654572	-2.71913	0.00654534	0.0209421
Vpar_1014	COG1939: Ribonuclease III family protein	51.4632	-1.77851	0.651655	-2.72923	0.0063483	0.0204621
Vpar_1130	Cobalt-precorrin-2 C20-methyltransferase (EC 2.1.1.130)	90.1933	-1.77782	0.647606	-2.74522	0.00604708	0.0197213
Vpar_1126	Aspartokinase (EC 2.7.2.4)	124.906	-1.77625	0.668035	-2.65892	0.00783926	0.0239365
Vpar_1584	CTP synthase (EC 6.3.4.2)	261.161	-1.77591	0.618671	-2.87051	0.00409805	0.0146483
Vpar_0518	Rod shape-determining protein MreB	59.2812	-1.77542	0.665584	-2.66746	0.0076427	0.0234924
Vpar_1689	binding-protein-dependent transport systems inner membrane component	3.58074	-1.77458	0.862804	-2.05675	0.03971	0.0796462
Vpar_0635	Lead, cadmium, zinc and mercury transporting ATPase (EC 3.6.3.3) (EC 3.6.3.5); Copper-translocating P-type ATPase (EC 3.6.3.4)	1166.39	-1.77353	0.545048	-3.25389	0.00113837	0.00538326
Vpar_1789	FIG01197332: hypothetical protein	4.3829	-1.77186	0.856046	-2.06982	0.0384688	0.077676
Vpar_0365	LktC	28.1704	-1.77165	0.696784	-2.54261	0.0110029	0.030751
Vpar_1431	Hypothetical protein YggS, proline synthase co-transcribed bacterial homolog PROSC	129.965	-1.77097	0.663167	-2.67047	0.00757445	0.0233223
Vpar_0475	Molybdenum cofactor biosynthesis protein MoaB	17.0856	-1.77044	0.796956	-2.22151	0.0263166	0.0585351
Vpar_0786	Translation initiation factor 2	742.467	-1.77042	0.597856	-2.96129	0.00306354	0.0117158
Vpar_0178	Cof-like hydrolase	30.6021	-1.77042	0.591934	-2.9909	0.00278153	0.010868
Vpar_1604	1,3 propanediol dehydrogenase	21.034	-1.76922	0.54679	-3.23566	0.00121363	0.00566004
Vpar_1502	DNA-directed RNA polymerase beta' subunit (EC 2.7.7.6)	1541.39	-1.76728	0.591745	-2.98655	0.00282141	0.0109861
HMPREF9321_0780	Glycosyltransferase (EC 2.4.1.-)	17.2705	-1.76617	0.876024	-2.01612	0.0437874	0.0855968
Vpar_1409	hypothetical protein	0.704853	-1.76463	1.22257	-1.44338	0.148915	0.223202
Vpar_1208	Histidyl-tRNA synthetase (EC 6.1.1.21)	133.696	-1.76389	0.579082	-3.04601	0.00231901	0.00943056
Vpar_0529	outer membrane chaperone Skp (OmpH)	360.568	-1.76379	0.585761	-3.01111	0.00260291	0.010322
Vpar_1385	Thymidylate synthase (EC 2.1.1.45)	29.1596	-1.7608	0.714237	-2.46528	0.0136904	0.0362323
Vpar_0615	rRNA small subunit methyltransferase I	49.6928	-1.75661	0.7055	-2.48988	0.0127787	0.0343591
Vpar_0477	Cytochrome d ubiquinol oxidase subunit I (EC 1.10.3.-)	260.417	-1.7562	0.639842	-2.74473	0.00605605	0.0197423
Vpar_1578	PTS system, fructose-specific IIA component (EC 2.7.1.69) / PTS system, fructose-specific IIB component (EC 2.7.1.69) / PTS system, fructose-specific IIC component (EC 2.7.1.69)	138.665	-1.75202	0.639845	-2.73819	0.00617787	0.0200563
Vpar_0561	Cytoplasmic hypothetical protein DUF199, a subgroup	89.3093	-1.75142	0.652669	-2.68347	0.00728632	0.0226844
Vpar_1779	nitroreductase	6.14857	-1.74364	0.700563	-2.48891	0.0128136	0.0344307
Vpar_0028	Polysaccharide deacetylase	6.02751	-1.74311	0.934774	-1.86474	0.0622185	0.110633
Vpar_1096	Sua5 YciO YrdC YwlC family protein	43.3233	-1.74261	0.746721	-2.33368	0.0196127	0.0471453
Vpar_1222	Rod shape-determining protein RodA	50.5258	-1.74092	0.627943	-2.77241	0.00556427	0.0184872
Vpar_1396	FIG01197298: hypothetical protein	44.9692	-1.7395	0.75228	-2.31231	0.0207605	0.0491392
Vpar_1134	hypothetical protein	0.542474	-1.73861	1.67246	-1.03956	0.298546	0.394162
Vpar_0593	FIG01197461: hypothetical protein	204.981	-1.73777	0.631762	-2.75067	0.00594733	0.019462
Vpar_0632	Ferrous iron transport protein B	391.548	-1.73553	0.706509	-2.45649	0.0140301	0.0369153
Vpar_1203	Fe-S OXIDOREDUCTASE (1.8.-.-)	218.946	-1.73536	0.619125	-2.80292	0.00506421	0.0172087
Vpar_0952	3,4-dihydroxy-2-butanone 4-phosphate synthase (EC 4.1.99.12) / GTP cyclohydrolase II (EC 3.5.4.25)	178.391	-1.73361	0.697999	-2.48369	0.0130029	0.0348324
Vpar_0159	Anthranilate synthase, amidotransferase component (EC 4.1.3.27)	5.55116	-1.72828	0.847769	-2.03862	0.041488	0.0823823
Vpar_1666	Protein crcB homolog	5.34697	-1.72407	0.829993	-2.07722	0.0377816	0.0767626
Vpar_0557	S-layer domain protein domain protein	1584.15	-1.72331	0.555815	-3.10052	0.00193182	0.00815364
Vpar_1587	UPF0213 protein CPE1444	18.7033	-1.72272	0.602409	-2.85971	0.00424027	0.0150439
Vpar_1543	FIG01197303: hypothetical protein	139.904	-1.72209	0.61945	-2.78003	0.00543541	0.0181579
Vpar_1373	Lactoylglutathione lyase (EC 4.4.1.5)	35.0824	-1.72119	0.617806	-2.78597	0.00533683	0.0179178
Vpar_0687	Ribonucleotide reductase of class III (anaerobic), activating protein (EC 1.97.1.4)	26.4414	-1.72054	0.622471	-2.76405	0.00570894	0.0188691
Vpar_1116	UDP-N-acetylmuramoylalanyl-D-glutamyl-2,6-diaminopimelate--D-alanyl-D-alanine ligase (EC 6.3.2.10)	89.0178	-1.72022	0.673427	-2.55442	0.0106364	0.0300081
Vpar_0481	FIG01197070: hypothetical protein	29.468	-1.71739	0.622585	-2.75848	0.0058071	0.0191092
Vpar_0026	Glycosyltransferase (EC 2.4.1.-)	23.3288	-1.71649	0.738191	-2.32526	0.0200578	0.0479587
Vpar_0474	Polysaccharide deacetylase	25.957	-1.71561	0.654336	-2.6219	0.008744	0.025955
Vpar_0848	Methionyl-tRNA formyltransferase (EC 2.1.2.9)	200.527	-1.71509	0.641531	-2.67344	0.00750783	0.0231729
Vpar_1715	Nitric oxide-dependent regulator DnrN or NorA	11.2021	-1.71156	0.748384	-2.287	0.0221957	0.0515164
Vpar_0141	Cysteine synthase (EC 2.5.1.47)	28.6119	-1.70707	0.677949	-2.51799	0.0118026	0.0323989
Vpar_1624	nitroimidazole resistance protein, putative	8.46965	-1.70403	0.676449	-2.51909	0.0117659	0.0323252
Vpar_1570	FIG01197477: hypothetical protein	2.76188	-1.7038	1.16507	-1.4624	0.14363	0.216656
Vpar_0989	Magnesium and cobalt efflux protein CorC	90.784	-1.69914	0.634608	-2.67746	0.00741827	0.0229835
Vpar_1673	FIG01197533: hypothetical protein	6.20051	-1.69695	0.885205	-1.91702	0.0552357	0.101032
Vpar_1786	FIG01196982: hypothetical protein	10.9206	-1.6963	0.675615	-2.51074	0.0120477	0.0329073
Vpar_0201	Manganese ABC transporter, ATP-binding protein SitB	85.68	-1.69596	0.710024	-2.3886	0.0169127	0.0424294
Vpar_1771	FIG01197330: hypothetical protein	10.1722	-1.69232	0.686355	-2.46567	0.0136758	0.0362063
Vpar_0637	FIG01197420: hypothetical protein	17.0021	-1.69205	0.555225	-3.0475	0.00230752	0.00939329
Vpar_1197	FIG002344: Hydrolase (HAD superfamily)	976.991	-1.69015	0.576561	-2.93143	0.00337409	0.0126191
Vpar_0822	Hydroxyacylglutathione hydrolase (EC 3.1.2.6)	6.39813	-1.689	0.562013	-3.00526	0.00265351	0.0104785
Vpar_1616	FIG01197118: hypothetical protein	3.82628	-1.6887	0.709443	-2.38032	0.0172976	0.0431416
Vpar_1718	FIG01197637: hypothetical protein	3.40939	-1.68847	0.63767	-2.64788	0.00809982	0.0245277
Vpar_0180	oxidoreductase, aldo/keto reductase family	0.968026	-1.688	1.6871	-1.00054	0.317051	0.413719
Vpar_1380	FIG01196891: hypothetical protein	13.3341	-1.68765	0.684384	-2.46594	0.0136655	0.0361833
VEIDISOL_00020	Lipopolysaccharide cholinephosphotransferase LicD1 (EC 2.7.8.-)	25.2391	-1.68709	0.901101	-1.87225	0.0611717	0.109304
Vpar_1510	Transcription antitermination protein NusG	511.131	-1.68698	0.611101	-2.76056	0.0057702	0.0190225
Vpar_1622	FIG01197318: hypothetical protein	20.9551	-1.68319	0.724988	-2.32168	0.02025	0.0482916
Vpar_0993	COG1242: Predicted Fe-S oxidoreductase	35.9221	-1.68259	0.652178	-2.57996	0.00988128	0.0284295
Vpar_0158	Anthranilate synthase, aminase component (EC 4.1.3.27)	19.425	-1.68252	0.673185	-2.49935	0.0124422	0.0337305
Vpar_0243	FIG01196911: hypothetical protein	3.90607	-1.68137	0.754463	-2.22857	0.0258428	0.0576916
Vpar_1251	Dihydrofolate synthase (EC 6.3.2.12) / Folylpolyglutamate synthase (EC 6.3.2.17)	91.6602	-1.68072	0.660393	-2.54503	0.0109267	0.0305917
Vpar_1536	ATP synthase B chain (EC 3.6.3.14)	136.731	-1.677	0.679645	-2.46747	0.0136073	0.0360631
Vpar_0524	Mammalian cell entry related domain protein	472.857	-1.67062	0.647597	-2.57973	0.00988786	0.0284421
Vpar_0284	Xanthine dehydrogenase, FAD binding subunit (EC 1.17.1.4)	31.1622	-1.67044	0.628747	-2.65677	0.00788924	0.0240555
VEIDISOL_00019	Beta-1,3-glucosyltransferase	18.9043	-1.66999	0.970316	-1.72108	0.0852357	0.141276
Vpar_1037	putative signal transduction histidine kinase	41.2069	-1.66867	0.625742	-2.6667	0.00766005	0.0235209
Vpar_1013	TrmH family tRNA/rRNA methyltransferase YacO (EC 2.1.1.-)	107.386	-1.66771	0.682611	-2.44313	0.0145604	0.037958
Vpar_1499	SSU ribosomal protein S12p (S23e)	806.207	-1.66729	0.60525	-2.75471	0.00587435	0.019265
Vpar_0969	Rossmann fold nucleotide-binding protein Smf possibly involved in DNA uptake	8.72724	-1.66715	0.642144	-2.59623	0.00942528	0.027484
Vpar_1049	5-nucleotidase SurE (EC 3.1.3.5)	13.7016	-1.66534	0.685717	-2.42861	0.015157	0.0390573
Vpar_1163	hypothetical protein	10.1194	-1.66526	0.998954	-1.667	0.0955139	0.155136
Vpar_1067	Phenylalanyl-tRNA synthetase beta chain (EC 6.1.1.20)	255.035	-1.66478	0.606837	-2.74337	0.00608126	0.0198013
Vpar_1045	Late competence protein ComEC, DNA transport	44.9081	-1.66374	0.610121	-2.7269	0.00639322	0.0205786
Vpar_0188	hypothetical protein	3.73018	-1.66219	1.12925	-1.47194	0.141036	0.213433
Vpar_0237	Zinc uptake regulation protein ZUR	11.1837	-1.66184	0.539841	-3.07838	0.00208126	0.00865845
Vpar_0782	FIG000325: clustered with transcription termination protein NusA	101.496	-1.66157	0.600577	-2.76662	0.00566402	0.018747
HMPREF9321_1448	L(+)-tartrate dehydratase beta subunit (EC 4.2.1.32)	13.7391	-1.66013	0.62849	-2.64146	0.00825489	0.0248796
Vpar_0239	Zinc ABC transporter, ATP-binding protein ZnuC	16.7233	-1.65863	0.665173	-2.49353	0.0126478	0.0341683
Vpar_0374	2-succinyl-5-enolpyruvyl-6-hydroxy-3-cyclohexene-1-carboxylic-acid synthase (EC 2.2.1.9)	65.1536	-1.65846	0.65647	-2.52632	0.0115263	0.0318328
Vpar_1360	Nucleoside triphosphate pyrophosphohydrolase MazG (EC 3.6.1.8)	115.423	-1.65574	0.62669	-2.64204	0.0082408	0.0248507
Vpar_1221	FIG092679: Fe-S oxidoreductase	127.549	-1.65326	0.632953	-2.61198	0.00900207	0.0265306
Vpar_0697	Enoyl-[acyl-carrier-protein] reductase [FMN] (EC 1.3.1.9)	313.053	-1.65155	0.568285	-2.9062	0.00365843	0.0134262
Vpar_1479	LSU ribosomal protein L6p (L9e)	770.027	-1.64905	0.613662	-2.68723	0.00720467	0.0224939
Vpar_0428	FIG01197062: hypothetical protein	88.644	-1.64852	0.628753	-2.62189	0.00874442	0.0259557
Vpar_0190	FIG01196860: hypothetical protein	12.3101	-1.6439	0.532745	-3.08572	0.0020306	0.00849109
Vpar_1098	Peptide chain release factor 1	146.855	-1.64384	0.614215	-2.67633	0.00744343	0.0230246
Vpar_0636	FIG01197524: hypothetical protein	9.09945	-1.64272	0.650743	-2.52438	0.0115904	0.0319722
Vpar_0581	tRNA (Guanine37-N1) -methyltransferase (EC 2.1.1.31)	21.3976	-1.64147	0.713533	-2.30048	0.021421	0.0502878
Vpar_1357	FIG01197566: hypothetical protein	2.49735	-1.64113	0.830566	-1.97592	0.0481642	0.0919715
Vpar_0611	Thymidylate kinase (EC 2.7.4.9)	13.7832	-1.64003	0.733351	-2.23635	0.0253285	0.0568146
Vpar_1008	tmRNA-binding protein SmpB	53.1937	-1.63839	0.646875	-2.53277	0.0113165	0.0313986
Vpar_0967	tRNA:m(5)U-54 MTase gid	118.181	-1.63767	0.584231	-2.80312	0.00506115	0.0171998
Vpar_0695	Phosphate:acyl-ACP acyltransferase PlsX	215.98	-1.63732	0.620924	-2.63691	0.0083664	0.0251346
Vpar_1355	Periplasmic [Fe] hydrogenase large subunit (EC 1.12.7.2)	91.546	-1.63692	0.574111	-2.85122	0.00435512	0.0153578
Vpar_0267	Putative aminotransferase	61.5909	-1.63622	0.651887	-2.50997	0.0120741	0.0329527
HMPREF9321_1522	Mobile element protein	0.0491615	-1.63493	2.01712	-0.810525	0.417638	NA
Vpar_0654	Cys-tRNA(Pro) deacylase YbaK	36.4669	-1.6349	0.686827	-2.38037	0.0172953	0.0431365
Vpar_1050	glycosyl transferase, family 2	95.8632	-1.63395	0.643064	-2.54088	0.0110573	0.0308682
Vpar_1255	GTP-binding protein EngB	139.561	-1.63347	0.679509	-2.40389	0.0162216	0.0411198
Vpar_1324	GTP-binding protein TypA/BipA	392.242	-1.63322	0.593531	-2.75171	0.00592856	0.019413
Vpar_0714	23S rRNA (Uracil-5-) -methyltransferase RumA (EC 2.1.1.-)	50.2987	-1.6328	0.663908	-2.45937	0.0139179	0.0366981
Vpar_0753	Ribonucleotide reductase transcriptional regulator NrdR	27.8287	-1.63153	0.610166	-2.6739	0.00749737	0.0231492
Vpar_1423	Porphobilinogen synthase (EC 4.2.1.24)	107.799	-1.62695	0.657498	-2.47446	0.0133437	0.0355163
Vpar_1762	Methylmalonyl-CoA mutase (EC 5.4.99.2)	1220.36	-1.62615	0.585442	-2.77765	0.0054754	0.0182581
Vpar_0373	Menaquinone-specific isochorismate synthase (EC 5.4.4.2)	27.2071	-1.62578	0.730185	-2.22653	0.0259788	0.0579385
Vpar_1240	Oxaloacetate decarboxylase beta chain (EC 4.1.1.3)	607.05	-1.62401	0.577888	-2.81026	0.00495021	0.0169106
Vpar_0990	GTP-binding protein Era	59.8163	-1.62396	0.613532	-2.6469	0.00812339	0.0245847
Vpar_0376	Naphthoate synthase (EC 4.1.3.36)	59.9652	-1.6213	0.598795	-2.7076	0.0067772	0.0214787
Vpar_0999	DNA ligase (EC 6.5.1.2)	67.9138	-1.62068	0.544539	-2.97625	0.00291798	0.0112805
Vpar_1351	Hemin-binding periplasmic protein hmuT precursor	125.504	-1.61968	0.783248	-2.0679	0.0386491	0.0779596
Vpar_1052	Phosphatidylserine decarboxylase (EC 4.1.1.65)	41.1177	-1.6146	0.600591	-2.68836	0.0071804	0.0224398
Vpar_0876	tRNA-specific 2-thiouridylase MnmA	105.317	-1.61367	0.707527	-2.28072	0.0225651	0.0521334
Vpar_0255	Pyruvate formate-lyase (EC 2.3.1.54)	531.745	-1.61203	0.570778	-2.82428	0.00473876	0.0163752
Vpar_1418	FIG01196943: hypothetical protein	12.6324	-1.61194	0.817959	-1.97069	0.0487596	0.0927621
Vpar_0657	FIG01197056: hypothetical protein	15.0206	-1.61161	0.783715	-2.05637	0.0397464	0.0796959
Vpar_1515	FIG01197275: hypothetical protein	59.4349	-1.61079	0.71216	-2.26184	0.0237075	0.0541247
Vpar_0761	Probable DNA polymerase III epsilon chain	87.3073	-1.60983	0.663878	-2.42489	0.0153131	0.0393622
Vpar_1646	Methionine ABC transporter substrate-binding protein	138.211	-1.60926	0.777423	-2.06999	0.0384531	0.0776494
Vpar_1219	Cytoplasmic axial filament protein CafA and Ribonuclease G (EC 3.1.4.-)	87.6215	-1.60666	0.668935	-2.40182	0.0163139	0.0412627
Vpar_0521	FIG01197338: hypothetical protein	555.846	-1.60654	0.633457	-2.53615	0.0112079	0.0311936
Vpar_1176	FIG011945: O-methyltransferase family protein	67.8801	-1.60401	0.716855	-2.23757	0.0252492	0.0566745
Vpar_1792	FIG01197389: hypothetical protein	21.1328	-1.60206	0.793249	-2.01961	0.0434235	0.0851551
Vpar_1001	Manganese-dependent inorganic pyrophosphatase (EC 3.6.1.1)	48.275	-1.60052	0.689874	-2.32002	0.0203395	0.0484581
Vpar_0403	hypothetical protein	4.6712	-1.60047	0.902646	-1.77309	0.0762142	0.129271
Vpar_0996	Aspartyl-tRNA(Asn) amidotransferase subunit B (EC 6.3.5.6) @ Glutamyl-tRNA(Gln) amidotransferase subunit B (EC 6.3.5.7)	244.954	-1.60001	0.592463	-2.7006	0.00692141	0.0218059
Vpar_1205	Cell division protein FtsK	267.522	-1.59951	0.621833	-2.57226	0.0101038	0.0289001
VEIDISOL_00022	Serine--glyoxylate aminotransferase (EC 2.6.1.45)	46.8488	-1.59836	0.86509	-1.84762	0.0646568	0.114048
Vpar_1403	transcriptional regulator, LysR family	60.7987	-1.59487	0.628913	-2.53591	0.0112155	0.0311984
Vpar_1362	Transcription-repair coupling factor	108.689	-1.59226	0.61467	-2.59043	0.0095857	0.0278315
Vpar_1095	Low molecular weight protein tyrosine phosphatase (EC 3.1.3.48)	31.5627	-1.59142	0.87212	-1.82477	0.0680353	0.118233
Vpar_0826	Segregation and condensation protein B	32.8544	-1.59022	0.698672	-2.27605	0.0228428	0.0526195
Vpar_0755	Phosphoheptose isomerase 1 (EC 5.3.1.-)	31.5265	-1.5902	0.709975	-2.2398	0.0251038	0.0564174
Vpar_0928	Dihydrodipicolinate reductase (EC 1.3.1.26)	94.4597	-1.58897	0.656612	-2.41996	0.0155223	0.0397661
Vpar_0102	FIG015373: Membrane protein	3.69659	-1.58843	1.04761	-1.51625	0.129457	0.198993
Vpar_0072	CobN component of cobalt chelatase involved in B12 biosynthesis	72.7633	-1.58496	0.697054	-2.27379	0.0229786	0.0528523
Vpar_0155	FIG01197604: hypothetical protein	21.8355	-1.58403	0.660177	-2.39941	0.0164217	0.0414757
Vpar_1752	FIG01196979: hypothetical protein	8.32102	-1.58177	0.654574	-2.41649	0.015671	0.0400363
Vpar_0935	FIG01197406: hypothetical protein	8.82046	-1.58027	0.788152	-2.00504	0.044959	0.0873388
Vpar_0482	FIG01197511: hypothetical protein	11.8712	-1.57624	0.592153	-2.66188	0.00777062	0.0237766
Vpar_1170	Di- and tricarboxylate transporters	29.3696	-1.57386	0.734257	-2.14347	0.0320755	0.0674691
Vpar_0346	tRNA (guanine46-N7-)-methyltransferase (EC 2.1.1.33)	32.1791	-1.57196	0.66874	-2.35063	0.0187419	0.0455694
VEIDISOL_00142	Chloramphenicol-sensitive protein rarD	2.37303	-1.57103	1.00372	-1.56521	0.117533	0.183753
Vpar_1672	FIG01197241: hypothetical protein	187.23	-1.56888	0.611502	-2.56562	0.0102991	0.0293133
Vpar_1370	FIG01197390: hypothetical protein	85.0483	-1.56844	0.588295	-2.66608	0.00767419	0.0235519
VEIDISOL_01479	FIG01196902: hypothetical protein	0.225035	-1.56424	1.73741	-0.900332	0.367944	NA
Vpar_0532	Lipid A biosynthesis lauroyl acyltransferase (EC 2.3.1.-)	163.986	-1.56216	0.595263	-2.62432	0.00868223	0.0258191
Vpar_0764	ABC transporter substrate-binding protein	206.013	-1.55592	0.579753	-2.68377	0.00727981	0.022671
Vpar_1561	Dipeptide transport ATP-binding protein dppD	284.122	-1.55429	0.545996	-2.8467	0.0044175	0.0155364
VEIDISOL_00097	CRISPR-associated protein Cas1	6.31276	-1.55005	1.27828	-1.2126	0.225281	0.31367
Vpar_0756	ADP-heptose synthase (EC 2.7.-.-) / D-glycero-beta-D-manno-heptose 7-phosphate kinase	104.468	-1.54841	0.648255	-2.38859	0.0169133	0.0424297
Vpar_0119	ABC transporter related	39.7639	-1.54818	0.680658	-2.27454	0.0229335	0.0527751
Vpar_0077	Probable electron transfer flavoprotein-quinone oxidoreductase FixC (EC 1.5.5.-)	51.8738	-1.54704	0.646765	-2.39197	0.0167581	0.0421186
Vpar_0392	N-acetylmuramoyl-L-alanine amidase/putative S-layer protein	85.1844	-1.5432	0.600067	-2.57171	0.0101198	0.0289357
Vpar_1227	Rod shape-determining protein MreB	28.0041	-1.54306	0.61427	-2.51202	0.0120043	0.0328171
VEIDISOL_00166	FIG01197498: hypothetical protein	10.7554	-1.54295	0.599629	-2.57318	0.0100769	0.0288461
Vpar_0936	Integrase/recombinase xerD homolog	20.3929	-1.54259	0.683645	-2.25643	0.0240439	0.0546368
Vpar_1585	Arginyl-tRNA synthetase (EC 6.1.1.19)	184.42	-1.5383	0.640294	-2.40249	0.0162837	0.0412014
Vpar_0849	FIG01196898: hypothetical protein	115.643	-1.53704	0.649526	-2.36639	0.0179623	0.0441893
Vpar_0919	Exodeoxyribonuclease VII large subunit (EC 3.1.11.6)	104.62	-1.5363	0.552046	-2.78293	0.00538704	0.0180434
Vpar_0815	Nicotinate-nucleotide adenylyltransferase (EC 2.7.7.18)	59.5385	-1.53516	0.581435	-2.6403	0.00828328	0.0249453
Vpar_0984	Novel D-mannonate dehydrogenase (EC 1.1.1.57)	1.39104	-1.5343	1.0771	-1.42446	0.154312	0.229865
Vpar_0539	Lipid A export ATP-binding/permease protein MsbA (EC 3.6.3.25)	144.961	-1.5331	0.606377	-2.52829	0.0114621	0.0317069
Vpar_0220	Nitrate/nitrite transporter	84.0439	-1.53005	0.630802	-2.42556	0.0152846	0.0393066
Vpar_1491	LSU ribosomal protein L2p (L8e)	1141.84	-1.52846	0.631224	-2.42142	0.0154599	0.0396459
VEIDISOL_01692	Phosphoribosyl-AMP cyclohydrolase (EC 3.5.4.19) / Phosphoribosyl-ATP pyrophosphatase (EC 3.6.1.31)	2.72762	-1.5267	1.42298	-1.07288	0.283324	0.377921
Vpar_0494	Dihydropteroate synthase (EC 2.5.1.15)	53.7102	-1.5251	0.605878	-2.51717	0.0118302	0.0324578
Vpar_0097	3-isopropylmalate dehydrogenase (EC 1.1.1.85)	10.3411	-1.52476	0.594361	-2.56538	0.0103063	0.029318
VEIDISOL_00662	Ornithine carbamoyltransferase (EC 2.1.3.3)	12.0869	-1.52453	0.777151	-1.96169	0.0497984	0.0934897
Vpar_1588	Peptidyl-prolyl cis-trans isomerase (EC 5.2.1.8)	35.2466	-1.52182	0.68632	-2.21737	0.0265979	0.0588932
Vpar_1589	FIG01197577: hypothetical protein	224.382	-1.52115	0.642061	-2.36917	0.0178281	0.0440257
Vpar_0968	DNA topoisomerase I (EC 5.99.1.2)	172.907	-1.52068	0.607551	-2.50297	0.0123156	0.0334597
Vpar_0702	3-oxoacyl-[acyl-carrier-protein] synthase, KASII (EC 2.3.1.41)	540.767	-1.52012	0.62537	-2.43075	0.0150675	0.0388856
Vpar_1422	Glutamate-1-semialdehyde aminotransferase (EC 5.4.3.8)	164.221	-1.51888	0.602618	-2.52047	0.0117198	0.0322282
Vpar_0997	Aspartyl-tRNA(Asn) amidotransferase subunit A (EC 6.3.5.6) @ Glutamyl-tRNA(Gln) amidotransferase subunit A (EC 6.3.5.7)	154.585	-1.51881	0.598575	-2.53738	0.0111685	0.0311005
Vpar_1464	ATPase component of general energizing module of ECF transporters	41.3547	-1.51588	0.70648	-2.14568	0.0318989	0.0671759
Vpar_0345	FIG01197130: hypothetical protein	124.596	-1.515	0.677899	-2.23485	0.025427	0.0569754
Vpar_0584	Similarity with glutathionylspermidine synthase (EC 6.3.1.8), group 2	32.2539	-1.51216	0.742283	-2.03718	0.0416322	0.0826233
Vpar_0304	Glutamine transport ATP-binding protein glnQ (TC 3.A.1.3.2)	42.6886	-1.51034	0.590599	-2.55729	0.0105491	0.0298193
Vpar_1172	Threonyl-tRNA synthetase (EC 6.1.1.3)	170.325	-1.50824	0.691393	-2.18145	0.0291505	0.0628407
Vpar_1145	Cobalt-precorrin-6y C5-methyltransferase (EC 2.1.1.-)	76.5199	-1.50674	0.614465	-2.45212	0.0142016	0.0372525
Vpar_1428	FIG001583: hypothetical protein, contains S4-like RNA binding domain	96.1904	-1.50623	0.693632	-2.17151	0.0298927	0.0640691
VEIDISOL_00198	Succinate dehydrogenase iron-sulfur protein (EC 1.3.99.1)	317.543	-1.50563	0.670005	-2.24719	0.0246277	0.0556338
Vpar_0592	Holliday junction DNA helicase RuvB	59.24	-1.5055	0.606764	-2.4812	0.013094	0.0350158
Vpar_0628	Peptide chain release factor 3	73.2251	-1.50445	0.555761	-2.70701	0.00678912	0.0215081
Vpar_1259	Cell division trigger factor (EC 5.2.1.8)	766.329	-1.50162	0.558849	-2.68699	0.00720984	0.0225073
Vpar_0020	O-antigen polymerase	11.4359	-1.50057	0.678803	-2.21061	0.0270627	0.059369
VEIDISOL_00098	CRISPR-associated protein Cas2	1.34436	-1.49947	1.57972	-0.949198	0.34252	0.440421
HMPREF9321_0491	FIG01196977: hypothetical protein	4.72269	-1.49923	1.01689	-1.47433	0.140393	0.212636
VEIDISOL_01690	Imidazole glycerol phosphate synthase cyclase subunit (EC 4.1.3.-)	1.41267	-1.49891	1.0941	-1.37	0.170688	0.249853
Vpar_1250	O-antigen polymerase	72.1615	-1.49873	0.625183	-2.39726	0.0165183	0.041672
Vpar_0750	2-oxoglutarate/malate translocator	105.334	-1.49724	0.637692	-2.3479	0.0188795	0.0457849
Vpar_0946	S-adenosylhomocysteine deaminase (EC 3.5.4.28); Methylthioadenosine deaminase	107.644	-1.49625	0.628232	-2.38168	0.0172339	0.0430181
Vpar_1569	hypothetical protein	0.0428196	-1.49467	1.98477	-0.753069	0.451409	NA
Vpar_1141	Cobalt-precorrin-3b C17-methyltransferase	174.905	-1.49459	0.541963	-2.75773	0.00582036	0.0191431
Vpar_1142	Cobalamin biosynthesis protein CbiG	149.409	-1.49441	0.592919	-2.52043	0.0117213	0.032231
Vpar_0789	tRNA pseudouridine synthase B (EC 4.2.1.70)	76.0293	-1.49398	0.658872	-2.26749	0.0233605	0.0534934
Vpar_0757	ADP-L-glycero-D-manno-heptose-6-epimerase (EC 5.1.3.20)	95.4371	-1.49204	0.623419	-2.39332	0.0166966	0.0420092
Vpar_0116	Type I restriction-modification system, DNA-methyltransferase subunit M (EC 2.1.1.72)	2.79275	-1.49131	1.00954	-1.47722	0.139617	0.211704
Vpar_0703	Ribonuclease III (EC 3.1.26.3)	79.0917	-1.49065	0.612791	-2.43255	0.0149929	0.0387584
Vpar_0092	FIG01196872: hypothetical protein	2.4608	-1.49061	0.715768	-2.08253	0.0372939	0.0759339
Vpar_1800	CRISPR-associated protein Csm6	0.114565	-1.49033	2.0686	-0.720451	0.471247	NA
Vpar_1332	MoxR-like ATPases	102.202	-1.4841	0.693931	-2.13868	0.0324616	0.068124
Vpar_0614	tRNA (adenine37-N(6))-methyltransferase TrmN6 (EC 2.1.1.223)	47.5949	-1.48381	0.651348	-2.27805	0.0227234	0.0524054
Vpar_1201	Ribosomal protein S12p Asp88 (E. coli) methylthiotransferase	174.335	-1.48167	0.601037	-2.4652	0.0136938	0.036236
Vpar_0824	FIG01196888: hypothetical protein	77.273	-1.4762	0.650146	-2.27057	0.0231731	0.0531961
Vpar_0523	Methionine ABC transporter ATP-binding protein	261.493	-1.47413	0.618509	-2.38337	0.017155	0.0428881
Vpar_0492	ABC transporter ATP-binding protein	88.0661	-1.47117	0.55964	-2.62879	0.00856898	0.0255596
Vpar_1073	6-phosphofructokinase (EC 2.7.1.11)	38.2255	-1.47014	0.629324	-2.33607	0.0194878	0.0469113
Vpar_1218	Integral membrane protein	30.0806	-1.46631	0.657575	-2.22987	0.0257561	0.0575403
VEIDISOL_00259	oxidoreductase of aldo/keto reductase family, subgroup 1	8.93273	-1.4662	0.738794	-1.98459	0.0471906	0.0905589
Vpar_1834	FIG01196923: hypothetical protein	21.1352	-1.4649	0.582989	-2.51274	0.0119796	0.0327704
Vpar_1056	ATP-dependent DNA helicase RecG (EC 3.6.1.-)	26.9217	-1.46355	0.669447	-2.18621	0.0288006	0.0622586
Vpar_1719	Glutamate synthase [NADPH] small chain (EC 1.4.1.13)	66.199	-1.46223	0.679497	-2.15193	0.0314028	0.0664139
Vpar_1256	ATP-dependent protease La (EC 3.4.21.53) Type I	587.281	-1.46089	0.599339	-2.43751	0.014789	0.0383655
Vpar_0576	Signal recognition particle, subunit Ffh SRP54 (TC 3.A.5.1.1)	137.728	-1.45926	0.692677	-2.1067	0.0351439	0.0724038
Vpar_0160	Anthranilate phosphoribosyltransferase (EC 2.4.2.18)	13.0996	-1.45864	0.645297	-2.26042	0.0237954	0.0542935
Vpar_0534	(3R)-hydroxymyristoyl-[acyl carrier protein] dehydratase (EC 4.2.1.-)	91.7219	-1.45662	0.663603	-2.19502	0.0281625	0.0611609
Vpar_1253	Twin-arginine translocation protein TatC	118.227	-1.45642	0.649989	-2.24068	0.025047	0.0563305
Vpar_0397	Osmolarity sensory histidine kinase EnvZ	164.099	-1.45584	0.647375	-2.24884	0.0245227	0.0554387
Vpar_0595	tRNA-guanine transglycosylase (EC 2.4.2.29)	131.601	-1.45412	0.665354	-2.18549	0.0288529	0.0623552
VEIDISOL_00161	Uncharacterized protein	0.0410896	-1.4533	1.97386	-0.736273	0.461564	NA
VEIDISOL_00171	FIG01197003: hypothetical protein	17.1872	-1.45202	0.65692	-2.21034	0.0270817	0.0593812
Vpar_1483	LSU ribosomal protein L24p (L26e)	506.085	-1.45128	0.603994	-2.40281	0.0162695	0.0411717
Vpar_0831	4-hydroxy-3-methylbut-2-enyl diphosphate reductase (EC 1.17.1.2) / SSU ribosomal protein S1p	1698.32	-1.45109	0.597656	-2.42798	0.0151834	0.0391058
VEIDISOL_00544	Uncharacterized protein	0.552357	-1.45061	1.42274	-1.01959	0.307923	0.404173
Vpar_1554	FIG01197088: hypothetical protein	13.1829	-1.44484	0.747307	-1.9334	0.0531869	0.0981561
Vpar_1294	FIG01197176: hypothetical protein	0.549659	-1.4438	1.19458	-1.20863	0.226804	0.315376
Vpar_0008	Lysine-specific permease	176.859	-1.44358	0.58027	-2.48778	0.0128545	0.0345112
Vpar_0861	Undecaprenyl diphosphate synthase (EC 2.5.1.31)	83.298	-1.44086	0.620562	-2.32187	0.0202398	0.0482717
Vpar_1509	LSU ribosomal protein L11p (L12e)	458.958	-1.43657	0.622069	-2.30934	0.020925	0.049422
Vpar_1489	LSU ribosomal protein L22p (L17e)	499.429	-1.43639	0.640092	-2.24404	0.02483	0.0559725
Vpar_0566	Carbamoyl-phosphate synthase large chain (EC 6.3.5.5)	428.56	-1.43585	0.681125	-2.10806	0.0350262	0.0722036
Vpar_1168	LSU ribosomal protein L35p	72.5301	-1.43545	0.657742	-2.18239	0.0290806	0.0627206
Vpar_1832	FIG01197294: hypothetical protein	30.7002	-1.43429	0.599146	-2.39389	0.0166706	0.0419607
Vpar_1117	UDP-N-acetylmuramoylalanyl-D-glutamate--2,6-diaminopimelate ligase (EC 6.3.2.13)	105.333	-1.4332	0.642729	-2.22986	0.0257567	0.0575409
Vpar_0788	FIG146085: 3'-to-5' oligoribonuclease A, Bacillus type	89.0858	-1.43247	0.628935	-2.27761	0.0227499	0.0524516
Vpar_0585	FIG01197082: hypothetical protein	27.1931	-1.43176	0.842928	-1.69856	0.0894022	0.146986
VEIDISOL_00864	Uncharacterized protein	5.2847	-1.42983	0.912738	-1.56653	0.117225	0.183368
Vpar_1562	Oligopeptide ABC transporter, periplasmic oligopeptide-binding protein OppA (TC 3.A.1.5.1)	889.873	-1.42942	0.539616	-2.64896	0.00807389	0.0244607
VEIDISOL_00545	FIG01196943: hypothetical protein	2.76495	-1.42673	1.19694	-1.19199	0.233267	0.322655
Vpar_1257	ATP-dependent Clp protease ATP-binding subunit ClpX	544.053	-1.42667	0.577974	-2.4684	0.0135718	0.0359876
Vpar_1709	protein of unknown function DUF445	64.0376	-1.42363	0.61289	-2.32281	0.0201895	0.0481793
Vpar_1822	FIG01196844: hypothetical protein	1.5202	-1.42225	1.0368	-1.37177	0.170136	0.249191
Vpar_0913	Aminopeptidase YpdF (MP-, MA-, MS-, AP-, NP- specific)	275.885	-1.42117	0.642468	-2.21204	0.0269638	0.0591846
Vpar_0531	UDP-3-O-[3-hydroxymyristoyl] glucosamine N-acyltransferase (EC 2.3.1.-)	323.312	-1.42064	0.585879	-2.4248	0.015317	0.0393702
Vpar_0218	Protoporphyrinogen IX oxidase, aerobic, HemY (EC 1.3.3.4)	128.158	-1.42011	0.683722	-2.07703	0.0377985	0.0767626
HMPREF9321_1447	L(+)-tartrate dehydratase alpha subunit (EC 4.2.1.32)	15.236	-1.41793	0.592114	-2.3947	0.0166341	0.041892
Vpar_0533	UDP-3-O-[3-hydroxymyristoyl] N-acetylglucosamine deacetylase (EC 3.5.1.-)	155.132	-1.41709	0.632216	-2.24146	0.024996	0.056238
Vpar_0438	S-adenosylmethionine decarboxylase proenzyme (EC 4.1.1.50), prokaryotic class 1A	52.8421	-1.41314	0.631378	-2.23818	0.0252092	0.0566034
Vpar_1419	hypothetical protein	1.17401	-1.41265	1.3978	-1.01063	0.312194	0.4086
Vpar_0862	Phosphatidate cytidylyltransferase (EC 2.7.7.41)	76.6115	-1.40991	0.692583	-2.03572	0.041778	0.082852
VEIDISOL_01271	Uncharacterized protein	0.601275	-1.40977	1.32133	-1.06694	0.286001	0.380823
Vpar_0589	FIG000859: hypothetical protein YebC	67.9897	-1.40758	0.638829	-2.20338	0.0275681	0.0602321
Vpar_1344	Helix-turn-helix, AraC type	31.1223	-1.40541	0.700793	-2.00545	0.0449146	0.0872642
Vpar_1833	DNA gyrase subunit A (EC 5.99.1.3)	426.852	-1.40416	0.625343	-2.24542	0.024741	0.0558117
Vpar_1386	ATP-dependent DNA helicase RecQ	28.9534	-1.40326	0.678051	-2.06955	0.0384941	0.0777139
Vpar_0120	ATPase component of general energizing module of ECF transporters / ATPase component of general energizing module of ECF transporters	29.7881	-1.40074	0.636843	-2.1995	0.0278423	0.0606142
Vpar_1115	Phospho-N-acetylmuramoyl-pentapeptide-transferase (EC 2.7.8.13)	47.8089	-1.40007	0.694438	-2.01612	0.0437872	0.0855968
Vpar_0465	Multi antimicrobial extrusion protein MatE	25.3721	-1.39926	0.73191	-1.91179	0.0559036	0.102027
Vpar_1144	Cobalt-precorrin-6y C15-methyltransferase [decarboxylating] (EC 2.1.1.-)	102.037	-1.39898	0.604905	-2.31272	0.0207378	0.0491019
Vpar_1214	[FeFe]-hydrogenase maturation protein HydG	742.048	-1.39878	0.563028	-2.4844	0.0129771	0.0347748
Vpar_0148	[FeFe]-hydrogenase maturation protein HydE	53.8508	-1.39745	0.653724	-2.13768	0.0325431	0.068271
Vpar_0501	Exopolyphosphatase (EC 3.6.1.11)	27.6499	-1.3967	0.701332	-1.99149	0.0464266	0.0894873
Vpar_0886	MiaB family protein, possibly involved in tRNA or rRNA modification	133.619	-1.39544	0.577955	-2.41445	0.0157589	0.0402159
Vpar_0835	16S rRNA (guanine(966)-N(2))-methyltransferase (EC 2.1.1.171)	130.824	-1.39523	0.595244	-2.34396	0.0190803	0.0461341
Vpar_0599	Protein-export membrane protein SecF (TC 3.A.5.1.1)	59.584	-1.39276	0.656179	-2.12253	0.0337936	0.0702732
Vpar_1608	FIG01197625: hypothetical protein	20.0853	-1.39234	0.795628	-1.74999	0.0801206	0.134396
Vpar_0109	Ribokinase (EC 2.7.1.15)	17.7064	-1.38976	0.589063	-2.35928	0.0183107	0.0448136
Vpar_0859	Ribosome recycling factor	143.888	-1.38866	0.592506	-2.34371	0.019093	0.0461582
Vpar_1079	FIG01197388: hypothetical protein	1.55802	-1.38798	1.23514	-1.12374	0.261123	0.353586
Vpar_0266	Cystathionine gamma-synthase (EC 2.5.1.48)	95.6094	-1.3872	0.675278	-2.05426	0.0399505	0.0799655
Vpar_0353	FIG01196941: hypothetical protein	12.2761	-1.38488	0.663551	-2.08707	0.0368814	0.0752629
Vpar_0382	hypothetical protein	1.46947	-1.38317	1.21376	-1.13958	0.254462	0.346307
Vpar_1583	FIG01197681: hypothetical protein	12.3937	-1.38205	0.756771	-1.82625	0.0678124	0.117939
Vpar_1258	ATP-dependent Clp protease proteolytic subunit (EC 3.4.21.92)	202.527	-1.37772	0.599963	-2.29635	0.021656	0.0506517
VEIDISOL_00277	nitroimidazole resistance protein, putative	3.39546	-1.37766	0.841876	-1.63642	0.101752	0.163418
VEIDISOL_00219	Lead, cadmium, zinc and mercury transporting ATPase (EC 3.6.3.3) (EC 3.6.3.5); Copper-translocating P-type ATPase (EC 3.6.3.4)	480.06	-1.37579	0.650173	-2.11603	0.0343419	0.0711525
HMPREF9321_0973	FIG01196977: hypothetical protein	19.6354	-1.37349	0.784858	-1.74999	0.0801208	0.134396
Vpar_0281	D-alanyl-D-alanine carboxypeptidase (EC 3.4.16.4)	37.5997	-1.37316	0.635365	-2.16121	0.0306791	0.0653522
Vpar_0207	Phosphoenolpyruvate carboxykinase [ATP] (EC 4.1.1.49)	220.535	-1.37248	0.662695	-2.07106	0.0383528	0.077484
Vpar_0535	Acyl-[acyl-carrier-protein]--UDP-N-acetylglucosamine O-acyltransferase (EC 2.3.1.129)	147.19	-1.36537	0.651488	-2.09577	0.0361029	0.073991
Vpar_0623	Methionine synthase II (cobalamin-independent)	330.615	-1.36471	0.757193	-1.80233	0.0714938	0.122787
VEIDISOL_00563	FIG01196977: hypothetical protein	109.493	-1.36406	0.697579	-1.95542	0.0505331	0.0946431
Vpar_1853	tRNA uridine 5-carboxymethylaminomethyl modification enzyme GidA	112.017	-1.36199	0.654122	-2.08217	0.0373268	0.0759909
Vpar_0748	Aspartate aminotransferase (AspB-4) (EC 2.6.1.1)	39.2752	-1.36089	0.607557	-2.23994	0.0250948	0.0564017
Vpar_1327	UPF0342 protein in lrpR 3'region	30.211	-1.35959	0.720832	-1.88614	0.0592763	0.106502
Vpar_1467	DNA-directed RNA polymerase alpha subunit (EC 2.7.7.6)	855.699	-1.35951	0.569697	-2.38638	0.0170154	0.042605
Vpar_0572	Copper-translocating P-type ATPase (EC 3.6.3.4)	227.075	-1.35808	0.685849	-1.98014	0.047688	0.0913076
Vpar_0707	FIG01196855: hypothetical protein	41.1117	-1.35805	0.620341	-2.18919	0.0285828	0.0618958
Vpar_1000	ATP-dependent DNA helicase UvrD/PcrA	68.6284	-1.35559	0.518377	-2.61507	0.008921	0.0263677
Vpar_0982	FIG01197729: hypothetical protein	10.4363	-1.35312	0.714815	-1.89296	0.0583627	0.105216
Vpar_1293	Helix-turn-helix, AraC type:Response regulator receiver	5.60642	-1.35241	0.82567	-1.63795	0.101431	0.163012
Vpar_0643	[NiFe] hydrogenase metallocenter assembly protein HypD	103.822	-1.35193	0.694059	-1.94786	0.0514321	0.0959155
Vpar_0177	Catalyzes the cleavage of p-aminobenzoyl-glutamate to p-aminobenzoate and glutamate, subunit A	20.4124	-1.35022	0.654204	-2.06391	0.0390261	0.0785617
Vpar_0512	Guanine deaminase (EC 3.5.4.3)	6.69254	-1.34956	0.637225	-2.11787	0.0341865	0.0709138
Vpar_0094	2-isopropylmalate synthase (EC 2.3.3.13)	22.2598	-1.34559	0.650281	-2.06925	0.0385231	0.0777591
Vpar_1746	FIG01197460: hypothetical protein	14.1625	-1.3432	0.651399	-2.06202	0.039206	0.0788286
Vpar_0061	TonB-dependent receptor; Enterobactin receptor IrgA	48.8042	-1.34256	0.63079	-2.12837	0.033306	0.0694483
Vpar_0650	Substrate-specific component BioY of biotin ECF transporter	11.2706	-1.33757	0.672168	-1.98993	0.0465988	0.0897555
VEIDISOL_00023	hypothetical protein	28.4801	-1.33682	0.834238	-1.60245	0.109056	0.172911
Vpar_0951	6,7-dimethyl-8-ribityllumazine synthase (EC 2.5.1.78)	44.9344	-1.33389	0.69194	-1.92775	0.0538862	0.0991781
Vpar_1434	probable membrane protein yetF	42.7882	-1.33381	0.727788	-1.83269	0.0668481	0.11659
Vpar_1582	Alkyl hydroperoxide reductase protein C (EC 1.6.4.-)	1871.01	-1.33317	0.663024	-2.01074	0.0443531	0.0864268
thiW_(NZ_AEDR01000005_10424_10904)	Substrate-specific component ThiW of predicted thiazole ECF transporter	0.971512	-1.33188	1.06784	-1.24726	0.212302	0.29888
Vpar_1122	CoA-binding	254.386	-1.33171	0.76601	-1.7385	0.0821235	0.137168
Vpar_1773	Beta-hexosaminidase (EC 3.2.1.52)	18.8603	-1.33166	0.665894	-1.99981	0.0455203	0.0882331
Vpar_0760	ADP-heptose--lipooligosaccharide heptosyltransferase II (EC 2.4.1.-)	83.3008	-1.32997	0.663699	-2.00387	0.0450835	0.0875288
Vpar_0103	FIG001614: Membrane protein	6.27575	-1.32933	1.06039	-1.25362	0.209979	0.296164
Vpar_1103	Endonuclease III (EC 4.2.99.18)	41.5411	-1.31985	0.649813	-2.03112	0.0422425	0.083556
Vpar_1538	ATP synthase A chain (EC 3.6.3.14)	94.9437	-1.31883	0.630662	-2.09119	0.0365111	0.0746601
Vpar_0575	Signal recognition particle associated protein	19.4506	-1.31202	0.878079	-1.4942	0.135125	0.206109
Vpar_1175	peptidase, U32 family large subunit [C1]	188.627	-1.30597	0.589383	-2.21583	0.0267029	0.0588932
VEIDISOL_00239	Uncharacterized protein	13.4824	-1.30106	0.629171	-2.0679	0.0386493	0.0779596
Vpar_1726	Alkylphosphonate utilization operon protein PhnA	3.7232	-1.29927	0.785508	-1.65405	0.0981175	0.158648
Vpar_0179	Ferredoxin	5.39716	-1.29824	0.766642	-1.69341	0.0903779	0.148322
Vpar_1064	Multimodular transpeptidase-transglycosylase (EC 2.4.1.129) (EC 3.4.-.-)	208.093	-1.29824	0.685161	-1.89479	0.0581201	0.104882
Vpar_1301	GMP reductase (EC 1.7.1.7)	85.7532	-1.2959	0.656739	-1.97324	0.0484687	0.0923931
Vpar_1652	Predicted L-lactate dehydrogenase, Fe-S oxidoreductase subunit YkgE	128.601	-1.29449	0.611437	-2.11712	0.0342493	0.0710044
Vpar_0653	FIG01197559: hypothetical protein	48.6148	-1.29334	0.611764	-2.11411	0.0345056	0.0714308
Vpar_0359	Homocysteine S-methyltransferase (EC 2.1.1.10)	84.6405	-1.29052	0.776901	-1.66112	0.0966902	0.156709
Vpar_1062	Hypothetical nudix hydrolase YeaB	5.55564	-1.28571	0.634237	-2.02718	0.0426443	0.0839599
Vpar_1188	Uptake hydrogenase small subunit precursor (EC 1.12.99.6)	166.697	-1.28293	0.60812	-2.10967	0.0348871	0.0719696
Vpar_1797	sodium-solute symporter, putative	15.1821	-1.28152	0.582521	-2.19996	0.0278099	0.060564
Vpar_0484	Oligopeptide transport system permease protein OppB (TC 3.A.1.5.1)	25.9623	-1.28073	0.683358	-1.87418	0.060906	0.108922
VEIDISOL_01688	Imidazoleglycerol-phosphate dehydratase (EC 4.2.1.19)	1.51859	-1.27947	1.2358	-1.03534	0.300512	0.396292
VEIDISOL_00119	Uncharacterized protein	0.145863	-1.27804	1.93191	-0.661542	0.508265	NA
Vpar_0633	FIG01196977: hypothetical protein	44.0283	-1.2764	0.776116	-1.6446	0.100053	0.161246
Vpar_1392	FIG01197315: hypothetical protein	41.8965	-1.2759	0.70255	-1.8161	0.069355	0.120004
Vpar_0338	SSU ribosomal protein S18p @ SSU ribosomal protein S18p, zinc-dependent	95.7026	-1.27485	0.643472	-1.98121	0.0475682	0.0911232
Vpar_0537	UDP-2,3-diacylglucosamine pyrophosphatase	49.6451	-1.27466	0.626021	-2.03614	0.0417368	0.0827882
Vpar_0263	2-oxoglutarate/malate translocator	15.7869	-1.27321	0.709867	-1.79359	0.0728787	0.124712
Vpar_1599	Activator of (R)-2-hydroxyglutaryl-CoA dehydratase	890.418	-1.27266	0.61478	-2.07011	0.0384422	0.0776322
Vpar_1252	Valyl-tRNA synthetase (EC 6.1.1.9)	506.558	-1.27243	0.623462	-2.04091	0.0412594	0.0820091
Vpar_0988	DNA recombination and repair protein RecO	25.349	-1.27064	0.597817	-2.12546	0.0335482	0.0698576
Vpar_0796	Glutamate transport membrane-spanning protein	38.1952	-1.26683	0.658756	-1.92306	0.0544719	0.0998858
Vpar_0311	ABC transporter related	13.0069	-1.26623	0.70996	-1.78352	0.0745015	0.126919
Vpar_0424	His repressor	36.937	-1.25922	0.672682	-1.87194	0.0612143	0.109364
Vpar_1220	FIG017108: hypothetical protein	54.8433	-1.25743	0.695935	-1.80682	0.0707902	0.12179
Vpar_1448	Trans-2,cis-3-Decenoyl-ACP isomerase	44.3932	-1.25275	0.634929	-1.97306	0.0484884	0.092417
Vpar_1091	Central glycolytic genes regulator	107.622	-1.25043	0.662192	-1.88831	0.0589839	0.106103
Vpar_1349	FIG01197634: hypothetical protein	38.9688	-1.24644	0.753723	-1.65371	0.0981868	0.15874
Vpar_1284	hypothetical protein	8.2337	-1.24556	0.646003	-1.92811	0.053842	0.099119
Vpar_1143	Cobalt-precorrin-4 C11-methyltransferase (EC 2.1.1.133)	132.382	-1.24405	0.555666	-2.23885	0.0251659	0.0565209
Vpar_1804	CRISPR-associated RAMP Csm3	3.55574	-1.24152	1.23296	-1.00695	0.313961	0.410413
Vpar_1030	Iron-sulfur cluster assembly protein SufB	689.075	-1.24004	0.641284	-1.93368	0.0531527	0.0981056
Vpar_0825	Segregation and condensation protein A	39.1142	-1.24003	0.660721	-1.87679	0.0605474	0.108397
Vpar_0189	FIG01197269: hypothetical protein	6.67506	-1.23667	0.510558	-2.4222	0.0154269	0.0395792
Vpar_1564	Dipeptide transport system permease protein DppB (TC 3.A.1.5.2)	117.644	-1.236	0.513694	-2.4061	0.0161239	0.0409167
Vpar_1496	Translation elongation factor Tu	2615.44	-1.23591	0.609775	-2.02682	0.0426808	0.0840068
VEIDISOL_00547	Uncharacterized protein	1.80589	-1.23119	1.53435	-0.802417	0.422312	0.520801
Vpar_0039	hypothetical protein	0.280087	-1.23114	1.69501	-0.72633	0.467637	NA
Vpar_1535	ATP synthase delta chain (EC 3.6.3.14)	237.173	-1.23107	0.612751	-2.00909	0.0445277	0.0867179
Vpar_0437	FIG009886: phosphoesterase	22.2355	-1.22835	0.67711	-1.8141	0.0696622	0.120194
Vpar_0892	Thiol peroxidase, Tpx-type (EC 1.11.1.15)	201.089	-1.22587	0.685086	-1.78937	0.0735552	0.125628
Vpar_0634	FIG01197171: hypothetical protein	63.9994	-1.22493	0.656399	-1.86614	0.0620224	0.110455
Vpar_0300	Tryptophanyl-tRNA synthetase (EC 6.1.1.2)	88.1291	-1.22452	0.66215	-1.84931	0.0644125	0.113754
VEIDISOL_00665	Acetylornithine aminotransferase (EC 2.6.1.11)	9.02537	-1.22358	0.869935	-1.40652	0.159571	0.236258
Vpar_0522	protein of unknown function DUF140	174.244	-1.22336	0.629848	-1.9423	0.0521002	0.0965548
Vpar_0391	Polysaccharide deacetylase	69.9114	-1.22171	0.632753	-1.93078	0.0535099	0.0986364
Vpar_1234	Uracil phosphoribosyltransferase (EC 2.4.2.9) / Pyrimidine operon regulatory protein pyrR	12.0461	-1.22165	0.68679	-1.77878	0.0752754	0.128015
Vpar_1331	FIG01197589: hypothetical protein	115.996	-1.2212	0.671046	-1.81985	0.0687826	0.119283
VEIDISOL_00332	L-lactate permease	292.676	-1.21776	0.662119	-1.83919	0.065887	0.115221
Vpar_1216	FIG139598: Potential ribosomal protein	125.927	-1.21638	0.659819	-1.8435	0.065256	0.114696
Vpar_1665	Molybdopterin biosynthesis protein A	17.712	-1.21624	0.649008	-1.87399	0.0609316	0.108958
Vpar_0096	3-isopropylmalate dehydratase small subunit (EC 4.2.1.33)	7.68273	-1.21601	0.722667	-1.68267	0.0924399	0.151061
Vpar_0950	Chaperonin (heat shock protein 33)	32.6646	-1.21572	0.623879	-1.94865	0.0513367	0.0959048
Vpar_1031	Iron-sulfur cluster assembly ATPase protein SufC	377.825	-1.21542	0.644832	-1.88486	0.059449	0.106756
Vpar_0879	NAD(P)H-nitrite reductase	44.4944	-1.21502	0.694076	-1.75056	0.0800221	0.134263
Vpar_0348	Uracil permease	31.3903	-1.21462	0.67627	-1.79606	0.0724845	0.124151
VEIDISOL_01659	FIG001614: Membrane protein	18.7139	-1.21368	0.797976	-1.52095	0.128272	0.197444
Vpar_0117	Type I restriction-modification system, specificity subunit S (EC 3.1.21.3)	1.12986	-1.21356	1.46406	-0.828903	0.407159	0.50594
Vpar_0972	Ribonuclease HII (EC 3.1.26.4)	18.4631	-1.21022	0.6664	-1.81606	0.0693612	0.120004
Vpar_0221	transcriptional regulator, Crp/Fnr family	171.632	-1.20333	0.745844	-1.61338	0.106663	0.169851
Vpar_0597	5-formyltetrahydrofolate cyclo-ligase (EC 6.3.3.2)	81.2036	-1.2017	0.640331	-1.87668	0.0605616	0.108411
HMPREF9321_1173	CRISPR-associated protein Csm6	6.14693	-1.20008	1.43021	-0.839095	0.401416	0.500155
Vpar_0733	ankyrin repeat protein	14.4703	-1.19992	0.806465	-1.48788	0.136783	0.208206
Vpar_0520	FIG01197496: hypothetical protein	49.1291	-1.19778	0.636987	-1.88038	0.0600567	0.107667
Vpar_0666	Branched-chain amino acid transport ATP-binding protein LivG (TC 3.A.1.4.1)	111.756	-1.19475	0.632686	-1.88838	0.0589754	0.106094
Vpar_1053	N-acetylmannosaminyltransferase (EC 2.4.1.187)	51.242	-1.19369	0.558797	-2.13618	0.0326647	0.0684611
Vpar_1029	Iron-sulfur cluster assembly protein SufD	449.859	-1.1925	0.63001	-1.89283	0.0583805	0.105242
Vpar_1058	dNTP triphosphohydrolase, broad substrate specificity, subgroup 2	66.5936	-1.19122	0.629606	-1.89201	0.0584901	0.10539
Vpar_0509	Transcription elongation factor GreA	84.3495	-1.18736	0.583034	-2.03652	0.0416984	0.0827257
Vpar_0069	Vitamin B12 ABC transporter, ATPase component BtuD	25.406	-1.186	0.74827	-1.58499	0.112968	0.177889
Vpar_0591	Holliday junction DNA helicase RuvA	24.8451	-1.18501	0.628324	-1.88598	0.0592973	0.106528
HMPREF9321_0778	Polysaccharide deacetylase	1.53402	-1.18412	1.11785	-1.05928	0.289474	0.384536
Vpar_0694	Phosphate:acyl-ACP acyltransferase PlsX	67.1201	-1.18116	0.649626	-1.81822	0.0690304	0.119626
Vpar_1113	UDP-N-acetylglucosamine--N-acetylmuramyl-(pentapeptide) pyrophosphoryl-undecaprenol N-acetylglucosamine transferase (EC 2.4.1.227)	105.304	-1.18091	0.658251	-1.79402	0.0728107	0.124627
Vpar_1710	putative metal dependent hydrolase	30.3395	-1.18075	0.705795	-1.67294	0.0943389	0.153573
Vpar_0981	putative amidohydrolase	26.884	-1.17823	0.662989	-1.77715	0.0755433	0.128369
Vpar_1350	Iron(III) dicitrate transport ATP-binding protein FecE (TC 3.A.1.14.1)	57.3757	-1.17668	0.770591	-1.52699	0.126764	0.195545
VEIDISOL_00168	FIG01197304: hypothetical protein	10.1085	-1.17527	0.827373	-1.42048	0.155467	0.231259
Vpar_1559	Oligopeptide ABC transporter, periplasmic oligopeptide-binding protein OppA (TC 3.A.1.5.1)	57.2974	-1.17467	0.544114	-2.15886	0.0308609	0.0656627
Vpar_1572	FIG01197532: hypothetical protein	11.7687	-1.17356	0.660655	-1.77635	0.0756746	0.128541
Vpar_1303	Catalyzes the cleavage of p-aminobenzoyl-glutamate to p-aminobenzoate and glutamate, subunit A	10.5109	-1.17355	0.680934	-1.72345	0.0848079	0.140684
Vpar_0387	Phosphoglycerate transporter protein PgtP	24.5691	-1.1731	0.680621	-1.72357	0.0847846	0.140658
Vpar_0712	Membrane protein TerC, possibly involved in tellurium resistance	8.16967	-1.16989	0.805317	-1.45271	0.146305	0.219975
Vpar_0071	ChlI component of cobalt chelatase involved in B12 biosynthesis / ChlD component of cobalt chelatase involved in B12 biosynthesis	28.9943	-1.16695	0.799585	-1.45945	0.144441	0.217646
Vpar_1311	Carbonic anhydrase (EC 4.2.1.1)	23.4608	-1.16449	0.635362	-1.8328	0.0668328	0.116568
VEIDISOL_01693	Biosynthetic Aromatic amino acid aminotransferase beta (EC 2.6.1.57) @ Histidinol-phosphate aminotransferase (EC 2.6.1.9)	1.67188	-1.15998	1.28861	-0.900176	0.368027	0.466603
Vpar_1478	LSU ribosomal protein L18p (L5e)	4.30811	-1.15624	0.687783	-1.68112	0.0927398	0.151469
Vpar_1087	2,3-bisphosphoglycerate-independent phosphoglycerate mutase (EC 5.4.2.1)	248.317	-1.15349	0.593031	-1.94507	0.0517665	0.0961006
Vpar_0762	Probable M18-family aminopeptidase 1 (EC 3.4.11.-)	147.454	-1.15097	0.573482	-2.00698	0.0447521	0.0870719
aroF_(NZ_AEDR01000033_1307_2321)	2-keto-3-deoxy-D-arabino-heptulosonate-7-phosphate synthase I beta (EC 2.5.1.54)	7.33059	-1.14919	0.878481	-1.30815	0.190821	0.273792
Vpar_1139	Cobalt-precorrin-8x methylmutase (EC 5.4.1.2)	159.364	-1.14867	0.612984	-1.8739	0.0609448	0.108976
Vpar_0301	FIG01197485: hypothetical protein	20.6876	-1.14745	0.562283	-2.04069	0.0412812	0.0820469
Vpar_0268	Homoserine O-succinyltransferase (EC 2.3.1.46)	95.4993	-1.1338	0.720179	-1.57432	0.115412	0.181061
Vpar_0866	Prolyl-tRNA synthetase (EC 6.1.1.15), bacterial type	226.387	-1.12523	0.682125	-1.64959	0.0990268	0.159856
VEIDISOL_00691	hypothetical protein	0.515691	-1.12438	1.34875	-0.833647	0.40448	0.503256
Vpar_0033	FIG01197418: hypothetical protein	6.598	-1.1196	0.98198	-1.14014	0.254226	0.346062
Vpar_1523	L-serine dehydratase, beta subunit (EC 4.3.1.17)	9.39734	-1.11765	0.693746	-1.61104	0.10717	0.17052
VEIDISOL_01881	FIG01197550: hypothetical protein	2.67395	-1.11304	0.818889	-1.3592	0.174082	0.253956
Vpar_0222	Respiratory nitrate reductase alpha chain (EC 1.7.99.4)	1191.95	-1.11172	0.675925	-1.64474	0.100024	0.161209
VEIDISOL_00506	Uncharacterized protein	0.139703	-1.11016	2.04714	-0.5423	0.587612	NA
Vpar_0783	Transcription termination protein NusA	294.513	-1.10999	0.555545	-1.99802	0.045714	0.0885388
Vpar_0858	Uridylate kinase (EC 2.7.4.-)	204.581	-1.10606	0.596974	-1.85278	0.063914	0.113044
Vpar_0914	Translation elongation factor P	147.843	-1.10265	0.601229	-1.834	0.066654	0.116318
Vpar_0320	FIG01196974: hypothetical protein	2.48828	-1.10046	0.811005	-1.35691	0.174809	0.254848
Vpar_0863	1-deoxy-D-xylulose 5-phosphate reductoisomerase (EC 1.1.1.267)	51.2136	-1.09973	0.552423	-1.99073	0.0465106	0.0896189
Vpar_0979	hypothetical protein	28.5642	-1.0945	0.705965	-1.55036	0.121055	0.188264
Vpar_1025	S-adenosylmethionine decarboxylase related	16.1204	-1.09402	0.631307	-1.73295	0.0831042	0.138439
Vpar_1173	FIG01197626: hypothetical protein	128.635	-1.08732	0.605062	-1.79704	0.0723295	0.123924
VEIDISOL_00683	Formiminotetrahydrofolate cyclodeaminase (EC 4.3.1.4)	3.08224	-1.08731	0.899187	-1.20922	0.226579	0.315104
Vpar_0251	Transcriptional regulator, TetR family	11.0424	-1.0865	0.716285	-1.51685	0.129304	0.198784
Vpar_1104	FIG01196912: hypothetical protein	3.55684	-1.08503	0.86249	-1.25803	0.208383	0.294357
HMPREF9321_0262	Predicted hydroxymethylpyrimidine transporter CytX	3.752	-1.08396	0.906976	-1.19514	0.232033	0.321259
Vpar_1750	DNA-binding protein, putative	1.11146	-1.08232	1.09066	-0.992358	0.321023	0.417994
Vpar_0152	Permease of the drug/metabolite transporter (DMT) superfamily	2.16502	-1.08178	0.814322	-1.32844	0.184033	0.265766
Vpar_0709	Excinuclease ABC subunit A	203.209	-1.08098	0.606039	-1.78369	0.0744748	0.12689
Vpar_0667	Branched-chain amino acid transport ATP-binding protein LivF (TC 3.A.1.4.1)	48.0934	-1.08033	0.55456	-1.94809	0.0514047	0.0959155
Vpar_1485	SSU ribosomal protein S17p (S11e)	324.027	-1.07828	0.583578	-1.8477	0.0646462	0.114048
Vpar_1269	Carbamate kinase (EC 2.7.2.2)	213.238	-1.07825	0.585097	-1.84285	0.0653504	0.114761
Vpar_1286	Molybdenum cofactor biosynthesis protein MoaB @ Molybdopterin biosynthesis Mog protein, molybdochelatase	35.9924	-1.07303	0.71768	-1.49513	0.13488	0.205809
VEIDISOL_01704	Neutrophil-activating protein A	18.2847	-1.07273	0.836843	-1.28188	0.199885	0.284499
Vpar_0538	Lipid-A-disaccharide synthase (EC 2.4.1.182)	92.9785	-1.07151	0.646852	-1.6565	0.0976216	0.157975
HMPREF9321_0777	Lipopolysaccharide cholinephosphotransferase LicD1 (EC 2.7.8.-)	1.28618	-1.07067	1.48175	-0.722568	0.469945	0.566108
Vpar_0696	3-oxoacyl-[acyl-carrier-protein] synthase, KASIII (EC 2.3.1.41)	242.174	-1.06976	0.61655	-1.73508	0.0827267	0.137933
Vpar_1823	FIG01197659: hypothetical protein	1.63059	-1.06731	1.01181	-1.05486	0.29149	0.386648
Vpar_1410	FIG01197229: hypothetical protein	17.171	-1.06701	0.626915	-1.702	0.0887555	0.146141
Vpar_0856	SSU ribosomal protein S2p (SAe)	416.182	-1.06425	0.553718	-1.92201	0.0546045	0.100097
Vpar_1759	FIG01197265: hypothetical protein	3.57128	-1.06222	0.725442	-1.46424	0.143129	0.216064
VEIDISOL_00096	CRISPR-associated protein Csm6	3.62814	-1.06187	1.33061	-0.798031	0.424853	0.523195
glf_(NZ_AEDR01000016_27008_28106)	UDP-galactopyranose mutase (EC 5.4.99.9)	17.1976	-1.059	0.779635	-1.35833	0.17436	0.254271
Vpar_0594	S-adenosylmethionine:tRNA ribosyltransferase-isomerase (EC 5.-.-.-)	112.428	-1.05827	0.599695	-1.76469	0.0776163	0.131078
VEIDISOL_00543	hypothetical protein	0.412127	-1.05679	1.31969	-0.800788	0.423254	0.521739
Vpar_1090	NAD-dependent glyceraldehyde-3-phosphate dehydrogenase (EC 1.2.1.12)	218.894	-1.04403	0.630946	-1.6547	0.0979846	0.158461
Vpar_1140	Cobalt-precorrin-6x reductase (EC 1.3.1.54)	221.22	-1.04356	0.572725	-1.82209	0.0684414	0.118815
Vpar_1465	ATPase component of general energizing module of ECF transporters	38.1243	-1.04042	0.600402	-1.73288	0.0831174	0.138447
Vpar_0604	Na+/H+ antiporter NhaA type	60.1076	-1.0399	0.723367	-1.43759	0.150551	0.225223
Vpar_0213	Biotin synthase (EC 2.8.1.6)	506.633	-1.03958	0.659624	-1.57601	0.115023	0.18057
Vpar_0303	amino acid ABC transporter, permease protein	27.0951	-1.03368	0.612234	-1.68837	0.0913407	0.149612
Vpar_0794	metal dependent phosphohydrolase	33.5092	-1.03361	0.671765	-1.53864	0.123891	0.191893
Vpar_0598	Protein-export membrane protein SecD (TC 3.A.5.1.1)	160.986	-1.02598	0.658216	-1.55873	0.119061	0.185738
Vpar_1279	Large-conductance mechanosensitive channel	16.2342	-1.02347	0.552657	-1.85191	0.0640384	0.113224
VEIDISOL_00564	permeases of the major facilitator superfamily	27.1757	-1.01929	0.824254	-1.23662	0.216228	0.303349
Vpar_1441	Dihydroxy-acid dehydratase (EC 4.2.1.9)	71.3358	-1.01792	0.615659	-1.65338	0.0982543	0.158831
Vpar_0238	Zinc ABC transporter, inner membrane permease protein ZnuB	20.2524	-1.01784	0.585803	-1.73751	0.0822963	0.137387
Vpar_0911	Phosphoglycerate mutase (EC 5.4.2.1)	36.8354	-1.01141	0.547211	-1.8483	0.0645589	0.113955
Vpar_0385	hypothetical protein	0.352853	-1.00397	1.83441	-0.547296	0.584176	0.670895
Vpar_1074	Shikimate kinase (EC 2.7.1.71)	36.8407	-1.00217	0.57776	-1.73459	0.0828143	0.138052
VEIDISOL_00021	Glycerol-3-phosphate cytidylyltransferase (EC 2.7.7.39)	40.9294	-0.992775	0.752938	-1.31854	0.187324	0.269685
Vpar_0265	conserved hypothetical protein	7.58863	-0.991645	0.754554	-1.31421	0.188775	0.271444
Vpar_0398	Two-component response regulator yycF	136.753	-0.990848	0.662427	-1.49578	0.13471	0.205588
VEIDISOL_00264	Glutamate synthase [NADPH] large chain (EC 1.4.1.13)	93.8875	-0.990439	0.622376	-1.59139	0.111523	0.176079
Vpar_1606	Ribonucleotide reductase of class Ia (aerobic), alpha subunit (EC 1.17.4.1)	326.032	-0.986984	0.653119	-1.51119	0.130741	0.200604
Vpar_1609	GNAT family acetyltransferase YjcF	11.7044	-0.98573	0.62191	-1.585	0.112965	0.177886
Vpar_0032	UDP-glucose 4-epimerase (EC 5.1.3.2)	6.8236	-0.984901	0.923383	-1.06662	0.286142	0.380967
Vpar_0693	LSU ribosomal protein L32p	27.869	-0.984805	0.670196	-1.46943	0.141717	0.214292
Vpar_1132	Sirohydrochlorin cobaltochelatase CbiK (EC 4.99.1.3)	138.699	-0.981933	0.616545	-1.59264	0.111241	0.175735
Vpar_1507	LSU ribosomal protein L10p (P0)	476.643	-0.981109	0.607352	-1.61539	0.106226	0.169276
Vpar_0964	Leucyl-tRNA synthetase (EC 6.1.1.4)	249.97	-0.97973	0.620053	-1.58007	0.11409	0.179354
VEIDISOL_01797	FIG01197029: hypothetical protein	1.56029	-0.979482	0.887137	-1.10409	0.269553	0.362817
VEIDISOL_00018	Membrane protein involved in the export of O-antigen, teichoic acid lipoteichoic acids	12.1217	-0.979388	0.941657	-1.04007	0.298308	0.393908
Vpar_0493	GTP cyclohydrolase I (EC 3.5.4.16) type 1	40.5745	-0.978787	0.616379	-1.58796	0.112295	0.177075
Vpar_0309	Molybdenum ABC transporter, periplasmic molybdenum-binding protein ModA (TC 3.A.1.8.1)	46.4506	-0.977254	0.680648	-1.43577	0.151068	0.225841
Vpar_1135	Sirohydrochlorin cobaltochelatase CbiK (EC 4.99.1.3)	386.566	-0.976342	0.591294	-1.6512	0.0986985	0.159426
VEIDISOL_00030	FIG01197424: hypothetical protein	98.1549	-0.975041	0.847796	-1.15009	0.250107	0.341411
Vpar_0491	Catalyzes the cleavage of p-aminobenzoyl-glutamate to p-aminobenzoate and glutamate, subunit A	19.9045	-0.974328	0.587771	-1.65767	0.097385	0.157653
Vpar_0612	DNA polymerase III, delta prime subunit( EC:2.7.7.7 )	56.0467	-0.973154	0.616882	-1.57754	0.114672	0.180111
Vpar_1644	Branched-chain amino acid transport protein azlC	14.855	-0.971682	0.854402	-1.13727	0.255427	0.347318
Vpar_0767	Methionine ABC transporter ATP-binding protein	46.2376	-0.970523	0.529728	-1.83212	0.066934	0.116706
Vpar_1207	Aspartyl-tRNA synthetase (EC 6.1.1.12) @ Aspartyl-tRNA(Asn) synthetase (EC 6.1.1.23)	285.36	-0.967323	0.562785	-1.71882	0.085648	0.141839
Vpar_1803	CRISPR-associated RAMP protein, Csm4 family	2.61957	-0.964749	1.26054	-0.765348	0.444064	0.541673
Vpar_0582	FIG01197323: hypothetical protein	36.073	-0.96237	0.777539	-1.23771	0.215822	0.302884
Vpar_0976	Glycyl-tRNA synthetase beta chain (EC 6.1.1.14)	86.7534	-0.960339	0.649841	-1.4778	0.13946	0.21151
VEIDISOL_01679	Uncharacterized protein	3.23246	-0.958817	1.02506	-0.93538	0.349593	0.447874
Vpar_0336	SSU ribosomal protein S6p	118.323	-0.957377	0.768216	-1.24623	0.212678	0.299306
Vpar_1700	FIG01197106: hypothetical protein	0.373947	-0.957202	1.5797	-0.60594	0.544554	0.635586
VEIDISOL_00094	CRISPR-associated protein, Csm5 family	2.36634	-0.956767	1.35841	-0.704326	0.48123	0.576809
Vpar_0219	Hemoprotein HemQ, essential component of heme biosynthetic pathway in Gram-positive bacteria	72.9113	-0.953813	0.630522	-1.51273	0.130347	0.200112
Vpar_0066	TonB-dependent receptor	188.943	-0.952523	0.75894	-1.25507	0.209454	0.295555
Vpar_1743	Outer membrane lipoprotein e (P4) / NMN 5'-nucleotidase, extracellular (EC 3.1.3.5)	10.9782	-0.952411	0.666535	-1.4289	0.153033	0.228265
Vpar_0139	NADPH-dependent 7-cyano-7-deazaguanine reductase (EC 1.7.1.-)	11.7675	-0.947188	0.653271	-1.44991	0.147082	0.220932
Vpar_0095	3-isopropylmalate dehydratase large subunit (EC 4.2.1.33)	16.9732	-0.946864	0.635966	-1.48886	0.136524	0.20787
VEIDISOL_00675	Helix-turn-helix, AraC type:Response regulator receiver	7.1866	-0.94328	0.986318	-0.956365	0.338888	0.436553
VEIDISOL_01969	Uncharacterized protein	0.279696	-0.942626	1.47516	-0.638998	0.522824	NA
Vpar_1102	FIG01197221: hypothetical protein	85.9749	-0.940601	0.598206	-1.57237	0.115865	0.181627
Vpar_1313	Acetolactate synthase large subunit (EC 2.2.1.6)	42.9581	-0.939838	0.632353	-1.48626	0.137212	0.20873
Vpar_0583	FIG01197700: hypothetical protein	14.165	-0.938872	0.729061	-1.28778	0.197821	0.282102
Vpar_1378	Cold-shock DEAD-box protein A	318.025	-0.93828	0.670923	-1.39849	0.161966	0.23919
Vpar_0640	SCIFF radical SAM maturase	119.353	-0.933256	0.659419	-1.41527	0.156989	0.233147
Vpar_0973	50S ribosomal subunit maturation GTPase RbgA (B. subtilis YlqF)	23.6364	-0.922889	0.649589	-1.42073	0.155396	0.231177
Vpar_0828	NAD(FAD)-utilizing dehydrogenases	88.4913	-0.917219	0.598619	-1.53222	0.125467	0.193905
Vpar_1685	Zn-dependent hydrolase, RNA-metabolising, CPSF 100 kDa analog	438.867	-0.914781	0.681529	-1.34225	0.179515	0.260428
Vpar_1455	Protein of unknown function UPF0060	1.68941	-0.912585	0.79021	-1.15486	0.248146	0.339263
Vpar_0049	FIG01196861: hypothetical protein	99.3714	-0.908802	0.644842	-1.40934	0.158734	0.235298
HMPREF9321_1795	putative ATP-dependent Clp proteinase (ATP-binding subunit)	78.3904	-0.908057	0.692004	-1.31221	0.189448	0.272201
Vpar_0588	protein of unknown function aq_054	21.4974	-0.907836	0.627459	-1.44685	0.14794	0.221963
Vpar_1466	LSU ribosomal protein L17p	215.51	-0.898337	0.522566	-1.71909	0.0855984	0.141772
Vpar_1566	Putrescine/proton symporter, putrescine/ornithine antiporter PotE	150.214	-0.898044	0.658625	-1.36351	0.17272	0.252309
Vpar_0947	Adenosylhomocysteinase (EC 3.3.1.1)	109.087	-0.896354	0.645992	-1.38756	0.165271	0.243245
Vpar_1407	FIG01197222: hypothetical protein	11.7955	-0.894852	0.731366	-1.22353	0.221128	0.308967
Vpar_0605	FIG01196967: hypothetical protein	31.448	-0.894362	0.624971	-1.43105	0.152417	0.227503
Vpar_1283	Predicted dye-decolorizing peroxidase (DyP), encapsulated subgroup	54.6296	-0.887775	0.633298	-1.40183	0.160967	0.237973
Vpar_0836	Phosphopantetheine adenylyltransferase (EC 2.7.7.3)	126.354	-0.883512	0.58894	-1.50017	0.133569	0.204175
Vpar_1065	Recombination inhibitory protein MutS2	72.8096	-0.881563	0.60432	-1.45877	0.144629	0.217885
Vpar_0133	Imidazole glycerol phosphate synthase amidotransferase subunit (EC 2.4.2.-)	10.7547	-0.880063	0.592252	-1.48596	0.137289	0.208829
Vpar_0227	S-layer domain protein domain protein	59.6807	-0.878874	0.717124	-1.22555	0.220367	0.308142
Vpar_0564	Dihydroorotase (EC 3.5.2.3)	153.205	-0.878781	0.648652	-1.35478	0.175488	0.255648
Vpar_1484	LSU ribosomal protein L14p (L23e)	591.329	-0.878168	0.616076	-1.42542	0.154036	0.229528
Vpar_0043	FIG01196861: hypothetical protein	41.7336	-0.874947	0.594693	-1.47126	0.141222	0.213655
Vpar_1580	Cysteine synthase (EC 2.5.1.47)	238.951	-0.874766	0.787499	-1.11082	0.266648	0.359593
Vpar_1435	FIG01197273: hypothetical protein	22.3941	-0.864277	0.814975	-1.06049	0.28892	0.383924
VEIDISOL_01136	Uncharacterized protein	2.98999	-0.86026	0.857541	-1.00317	0.315778	0.412395
Vpar_1537	ATP synthase C chain (EC 3.6.3.14)	46.0162	-0.859775	0.668697	-1.28575	0.198532	0.282923
Vpar_1027	Putative iron-sulfur cluster assembly scaffold protein for SUF system, SufE2	134.544	-0.85842	0.613632	-1.39892	0.161838	0.239055
VEIDISOL_01110	FIG01197229: hypothetical protein	1.47694	-0.85365	1.39889	-0.610234	0.541707	0.633039
Vpar_0363	Xanthine phosphoribosyltransferase (EC 2.4.2.22)	33.7126	-0.851158	0.643193	-1.32333	0.185725	0.267755
Vpar_1731	hypothetical protein	0.0535923	-0.849183	2.09614	-0.405118	0.68539	NA
Vpar_1076	FIG01197337: hypothetical protein	1.64135	-0.835825	0.970658	-0.861091	0.389188	0.488003
Vpar_1011	RNA polymerase sporulation specific sigma factor SigH	87.7834	-0.834055	0.556769	-1.49803	0.134126	0.204883
VEIDISOL_01723	hypothetical protein	2.13564	-0.832159	1.25063	-0.665394	0.505798	0.599857
Vpar_0181	GMP synthase [glutamine-hydrolyzing], amidotransferase subunit (EC 6.3.5.2) / GMP synthase [glutamine-hydrolyzing], ATP pyrophosphatase subunit (EC 6.3.5.2)	99.4459	-0.831266	0.601265	-1.38253	0.16681	0.245149
VEIDISOL_00597	Uncharacterized protein	8.37717	-0.830479	0.671015	-1.23765	0.215848	0.302917
VEIDISOL_01651	3-isopropylmalate dehydratase small subunit (EC 4.2.1.33)	10.3152	-0.829052	0.674761	-1.22866	0.219199	0.306792
Vpar_1137	Ferrichrome transport ATP-binding protein FhuC (TC 3.A.1.14.3)	71.8972	-0.827998	0.598178	-1.3842	0.166297	0.244532
Vpar_0067	Vitamin B12 ABC transporter, B12-binding component BtuF	28.8147	-0.82625	0.896642	-0.921494	0.356793	0.455243
Vpar_1474	Preprotein translocase secY subunit (TC 3.A.5.1.1)	1171.35	-0.824934	0.562629	-1.46621	0.142591	0.215375
Vpar_1826	FIG01197541: hypothetical protein	12.4537	-0.824899	0.750934	-1.0985	0.271988	0.365483
Vpar_1793	FIG01196994: hypothetical protein	10.5008	-0.822745	0.686292	-1.19883	0.230596	0.319719
cadA_2	Lead, cadmium, zinc and mercury transporting ATPase (EC 3.6.3.3) (EC 3.6.3.5); Copper-translocating P-type ATPase (EC 3.6.3.4)	0.23926	-0.821739	1.5962	-0.514811	0.606685	NA
Vpar_0421	D-alanine aminotransferase (EC 2.6.1.21)	70.2412	-0.816512	0.569582	-1.43353	0.151707	0.226648
Vpar_1858	Ribonuclease P protein component (EC 3.1.26.5)	79.8207	-0.815242	0.594147	-1.37212	0.170026	0.249074
Vpar_0819	FIG01197724: hypothetical protein	86.2109	-0.814294	0.602528	-1.35146	0.176547	0.256923
VEIDISOL_00599	Uncharacterized protein	8.68914	-0.807445	0.793249	-1.0179	0.308727	0.404999
Vpar_1453	SSU ribosomal protein S4p (S9e)	38.4071	-0.804698	0.702432	-1.14559	0.251966	0.343521
VEIDISOL_01649	2-isopropylmalate synthase (EC 2.3.3.13)	17.1482	-0.804152	0.682962	-1.17745	0.239017	0.329122
Vpar_0118	Type I restriction-modification system, restriction subunit R (EC 3.1.21.3)	11.5938	-0.798158	1.03947	-0.767848	0.442578	0.54026
Vpar_0442	Phage integrase	2.61742	-0.797983	1.19786	-0.666172	0.505301	0.599367
VEIDISOL_00578	FIG01196891: hypothetical protein	10.7468	-0.791166	0.628895	-1.25803	0.208382	0.294357
Vpar_1171	Major facilitator superfamily (MFS) transport protein	23.1397	-0.779814	0.625734	-1.24624	0.212677	0.299306
Vpar_1674	Putative transport protein	12.266	-0.779104	0.77179	-1.00948	0.312746	0.409183
Vpar_1080	FIG01197544: hypothetical protein	1.79409	-0.774149	1.13925	-0.679525	0.496805	0.591345
Vpar_0992	Phosphate starvation-inducible protein PhoH, predicted ATPase	23.535	-0.773748	0.633275	-1.22182	0.221776	0.309671
HMPREF9321_1672	Succinate dehydrogenase flavoprotein subunit (EC 1.3.99.1)	239.276	-0.773489	0.667416	-1.15893	0.246484	0.337399
Vpar_1758	hypothetical protein	0.153878	-0.772335	1.93161	-0.399839	0.689275	NA
Vpar_1600	Methionine ABC transporter substrate-binding protein	521.131	-0.770585	0.902496	-0.853838	0.393195	0.492036
VEIDISOL_01102	FIG01197066: hypothetical protein	11.493	-0.769309	0.721068	-1.0669	0.286016	0.380838
Vpar_0063	Vitamin B12 ABC transporter, permease component BtuC	4.71661	-0.763117	0.719259	-1.06098	0.288701	0.383687
Vpar_1657	Fumarate hydratase class II (EC 4.2.1.2)	191.531	-0.761741	0.521531	-1.46059	0.144129	0.217257
Vpar_0078	Ferredoxin-like protein FixX	15.1758	-0.760032	0.75186	-1.01087	0.312079	0.40848
Vpar_0422	Methionine ABC transporter ATP-binding protein	94.9935	-0.75546	0.596667	-1.26613	0.205465	0.290968
Vpar_0209	Similar to carbon monoxide dehydrogenase CooS subunit	211.651	-0.755449	0.74384	-1.01561	0.309817	0.406146
Vpar_1138	Vitamin B12 ABC transporter, permease component BtuC	92.1924	-0.749599	0.584353	-1.28278	0.199568	0.28412
Vpar_1722	Manganese superoxide dismutase (EC 1.15.1.1)	234.978	-0.748257	0.607199	-1.23231	0.217834	0.30524
VEIDISOL_01949	Transcriptional regulator, PadR family	35.0142	-0.739976	0.680597	-1.08725	0.276928	0.37093
Vpar_0216	Uroporphyrinogen III decarboxylase (EC 4.1.1.37)	67.5238	-0.739897	0.655762	-1.1283	0.259192	0.35149
Vpar_0386	FIG01196926: hypothetical protein	5.05701	-0.736089	0.691657	-1.06424	0.28722	0.382129
VEIDISOL_01307	Ribosome-binding factor A	69.0815	-0.733946	0.600958	-1.22129	0.221975	0.30989
Vpar_1732	Substrate-specific component PdxU2 of predicted pyridoxin-related ECF transporter	6.85471	-0.733385	0.746408	-0.982553	0.325828	0.423024
VEIDISOL_00221	Uncharacterized protein	0.453847	-0.733376	1.54288	-0.47533	0.634552	0.715343
VEIDISOL_00334	Malate dehydrogenase (EC 1.1.1.37)	611.19	-0.732677	0.702521	-1.04293	0.296983	0.392507
Vpar_0225	Respiratory nitrate reductase gamma chain (EC 1.7.99.4)	112.063	-0.732382	0.656988	-1.11476	0.264954	0.357739
Vpar_1497	Translation elongation factor G	5987.64	-0.730645	0.553067	-1.32108	0.186475	0.268654
Vpar_0108	Ribose ABC transport system, high affinity permease RbsD (TC 3.A.1.2.1)	18.0212	-0.729864	0.556018	-1.31266	0.189297	0.272047
Vpar_0464	Autotransporter adhesin	1035.76	-0.727527	0.623553	-1.16674	0.243314	0.333933
Vpar_1463	Transmembrane component of general energizing module of ECF transporters	28.9831	-0.725053	0.697049	-1.04017	0.298259	0.39385
Vpar_1472	Methionine aminopeptidase (EC 3.4.11.18)	716.027	-0.722326	0.547295	-1.31981	0.186898	0.26917
VEIDISOL_01686	ATP phosphoribosyltransferase regulatory subunit (EC 2.4.2.17) / ATP phosphoribosyltransferase (EC 2.4.2.17)	5.01369	-0.722169	1.00903	-0.71571	0.47417	0.5701
Vpar_1314	FIG01197175: hypothetical protein	47.3804	-0.719015	0.676406	-1.06299	0.287785	0.3827
VEIDISOL_01131	FIG01197528: hypothetical protein	4.6919	-0.704789	0.824899	-0.854394	0.392887	0.491718
Vpar_1511	Preprotein translocase subunit SecE (TC 3.A.5.1.1)	269.318	-0.703464	0.552824	-1.27249	0.203198	0.288264
Vpar_1167	LSU ribosomal protein L20p	81.3997	-0.701681	0.61975	-1.1322	0.25755	0.349649
Vpar_1273	putative DNA-binding protein	43.4577	-0.698983	0.615756	-1.13516	0.256308	0.348255
Vpar_1774	conserved hypothetical protein	17.2674	-0.697205	0.809672	-0.861096	0.389185	0.488003
Vpar_1477	SSU ribosomal protein S5p (S2e)	453.193	-0.689247	0.570931	-1.20723	0.227343	0.315978
Vpar_1312	Acetolactate synthase small subunit (EC 2.2.1.6)	12.4135	-0.687592	0.636048	-1.08104	0.27968	0.373966
HMPREF9321_0766	hypothetical protein	1.0606	-0.6857	1.18203	-0.580106	0.561843	0.650984
Vpar_0296	Aspartate racemase (EC 5.1.1.13)	45.4028	-0.683145	0.668498	-1.02191	0.306824	0.40303
Vpar_0439	NADP-dependent malic enzyme (EC 1.1.1.40)	480.41	-0.679594	0.596672	-1.13897	0.254714	0.346564
VEIDISOL_00500	Uncharacterized protein	0.497413	-0.67883	1.54799	-0.438522	0.661008	0.737925
VEIDISOL_00678	Helix-turn-helix, AraC type:Response regulator receiver	2.33088	-0.676288	1.04006	-0.650239	0.515538	0.608914
VEIDISOL_00566	FIG01197315: hypothetical protein	13.8324	-0.675294	0.87329	-0.773275	0.439359	0.53708
Vpar_0090	hypothetical protein	0.378193	-0.673398	1.66725	-0.403897	0.686289	0.759246
Vpar_1010	preprotein translocase, SecG subunit	24.6892	-0.672642	0.655543	-1.02608	0.304852	0.400927
VEIDISOL_00414	Uncharacterized protein	0.0724922	-0.670175	2.09795	-0.319442	0.749391	NA
VEIDISOL_01112	hypothetical protein	0.0724922	-0.670175	2.09795	-0.319442	0.749391	NA
VEIDISOL_00190	Glutathione peroxidase (EC 1.11.1.9)	3.22496	-0.666587	0.894593	-0.745129	0.456194	0.553042
VEIDISOL_00511	FIG01197081: hypothetical protein	20.7347	-0.663154	0.666549	-0.994907	0.319782	0.416675
Vpar_1469	SSU ribosomal protein S13p (S18e)	397.046	-0.660194	0.566742	-1.16489	0.244062	0.334749
Vpar_1522	L-serine dehydratase, alpha subunit (EC 4.3.1.17)	11.7554	-0.658959	0.676668	-0.97383	0.330141	0.427493
VEIDISOL_00549	Uncharacterized protein	0.245939	-0.647393	1.88122	-0.344135	0.730745	NA
Vpar_1607	Ribonucleotide reductase of class Ia (aerobic), beta subunit (EC 1.17.4.1)	172.808	-0.643591	0.638144	-1.00854	0.313197	0.409637
Vpar_1754	hypothetical protein	1.47493	-0.642423	0.96219	-0.667667	0.504346	0.598496
Vpar_0590	Crossover junction endodeoxyribonuclease RuvC (EC 3.1.22.4)	13.6657	-0.635848	0.641857	-0.990639	0.321862	0.418892
Vpar_0358	Glutamine ABC transporter, periplasmic glutamine-binding protein (TC 3.A.1.3.2)	71.5469	-0.632037	0.788548	-0.80152	0.422831	0.521304
Vpar_1372	Molybdopterin biosynthesis MoeB protein	72.0905	-0.627217	0.572096	-1.09635	0.272926	0.366517
Vpar_0037	putative autotransporter protein	9.18864	-0.62304	0.785299	-0.79338	0.427557	0.525905
Vpar_1824	FIG01197137: hypothetical protein	2.5561	-0.620747	1.03884	-0.597541	0.550146	0.640577
Vpar_0723	FIG01196881: hypothetical protein	3.31933	-0.615701	0.959613	-0.641613	0.521124	0.614038
VEIDISOL_01960	FIG01196973: hypothetical protein	60.3826	-0.612781	0.747002	-0.820321	0.412033	0.51082
VEIDISOL_00881	FIG01196984: hypothetical protein	14.5674	-0.608682	0.707787	-0.85998	0.3898	0.488609
VEIDISOL_01713	Putative sugar isomerase involved in processing of exogenous sialic acid	5.38141	-0.606956	0.768405	-0.789891	0.429591	0.527854
HMPREF9321_1706	FIG01197498: hypothetical protein	10.1577	-0.606603	0.578631	-1.04834	0.294481	0.389855
VEIDISOL_00136	Predicted D-lactate dehydrogenase, Fe-S protein, FAD/FMN-containing	51.1721	-0.602504	0.614238	-0.980896	0.326644	0.423881
VEIDISOL_00184	Cystathionine beta-lyase, Bsu PatB (EC 4.4.1.8)	7.65286	-0.601901	0.904136	-0.66572	0.50559	0.599655
Vpar_1475	LSU ribosomal protein L15p (L27Ae)	622.214	-0.599786	0.552121	-1.08633	0.277333	0.371366
Vpar_0324	GTP-binding and nucleic acid-binding protein YchF	38.1817	-0.599486	0.64468	-0.929898	0.352424	0.450753
HMPREF9321_0784	hypothetical protein	0.275727	-0.595217	1.87702	-0.317107	0.751162	NA
Vpar_0417	CMP/dCMP deaminase zinc-binding protein	6.21736	-0.5855	0.614445	-0.952893	0.340644	0.438429
Vpar_0098	conserved hypothetical protein	8.60009	-0.582971	0.673726	-0.865294	0.386877	0.485687
Vpar_1734	FIG01196986: hypothetical protein	6.46344	-0.582637	0.746525	-0.780465	0.435117	0.533072
Vpar_1557	DNA/RNA helicase of DEAD/DEAH box family	29.6751	-0.579339	0.623146	-0.929701	0.352526	0.450857
Vpar_1066	Protease (EC 3.4.-.-)	106.799	-0.579036	0.555483	-1.0424	0.297226	0.392764
Vpar_0983	FIG01197066: hypothetical protein	16.6145	-0.57636	0.587199	-0.981542	0.326326	0.42355
Vpar_1668	transcriptional regulator	62.7331	-0.575724	0.620687	-0.927558	0.353637	0.451994
VEIDISOL_00510	SSU ribosomal protein S4p (S9e)	203.814	-0.572658	0.627246	-0.912972	0.361258	0.459774
Vpar_0971	endonuclease	0.722971	-0.570062	1.33339	-0.427527	0.668996	0.744713
Vpar_1268	SsnA protein	363.114	-0.568203	0.614316	-0.924937	0.354999	0.453406
csm1_(NZ_AEDR01000058_20916_23472)	CRISPR-associated protein, Csm1 family	2.64494	-0.567519	1.27039	-0.446728	0.655072	0.732753
Vpar_1806	CRISPR-associated protein, Csm1 family	4.27503	-0.566056	1.18292	-0.478523	0.632278	0.713412
VEIDISOL_01945	Pyruvate carboxyl transferase subunit B (EC 6.4.1.1)	414.332	-0.556502	0.575467	-0.967044	0.333522	0.431038
VEIDISOL_01997	putative ATP-dependent Clp proteinase (ATP-binding subunit)	152.519	-0.556047	0.667158	-0.833457	0.404587	0.503361
Vpar_1772	Lactaldehyde reductase (EC 1.1.1.77)	10.6912	-0.548768	0.73494	-0.746684	0.455254	0.552111
VEIDISOL_00708	hypothetical protein	0.165986	-0.546056	2.03705	-0.268062	0.788652	NA
VEIDISOL_00742	Mobile element protein	0.443023	-0.544022	1.1437	-0.47567	0.63431	0.715106
VEIDISOL_00944	Sua5 YciO YrdC YwlC family protein	21.1073	-0.543794	0.608783	-0.893246	0.371725	0.470442
VEIDISOL_01484	Uncharacterized protein	7.2574	-0.542769	0.677519	-0.801111	0.423067	0.521545
HMPREF9321_1580	Glutamate synthase [NADPH] large chain (EC 1.4.1.13)	49.4547	-0.541371	0.69165	-0.782724	0.433789	0.531841
Vpar_0099	Anaerobic nitric oxide reductase flavorubredoxin	78.6116	-0.53736	0.716199	-0.750295	0.453077	0.549992
VEIDISOL_00728	Phage-like element PBSX protein xkdS	0.140459	-0.533036	2.05682	-0.259156	0.795515	NA
Vpar_1461	2-oxoglutarate oxidoreductase, alpha subunit (EC 1.2.7.3)	753.664	-0.532171	0.663046	-0.802617	0.422196	0.520704
Vpar_1740	McrBC 5-methylcytosine restriction system component	1.66586	-0.520957	1.65584	-0.314618	0.753052	0.814141
Vpar_1270	Ornithine carbamoyltransferase (EC 2.1.3.3)	549.8	-0.5061	0.596015	-0.84914	0.395803	0.494617
VEIDISOL_01849	FIG01197434: hypothetical protein	3.15938	-0.503122	0.997261	-0.504503	0.613908	0.697287
Vpar_1161	ATP/GTP binding protein	19.821	-0.499958	0.918506	-0.544317	0.586224	0.672659
Vpar_1601	putative integral membrane protein	36.4978	-0.497851	0.75175	-0.662256	0.507807	0.601774
Vpar_0176	Glutamine ABC transporter, periplasmic glutamine-binding protein (TC 3.A.1.3.2)	21.2114	-0.49345	0.579617	-0.851337	0.394582	0.493389
VEIDISOL_00577	Uncharacterized protein	0.333514	-0.492243	1.69764	-0.289956	0.77185	0.828849
VEIDISOL_00025	UDP-galactopyranose mutase (EC 5.4.99.9)	44.3489	-0.49007	0.804812	-0.608924	0.542575	0.633848
Vpar_0264	FIG01197153: hypothetical protein	5.00373	-0.489758	0.90832	-0.539191	0.589755	0.675871
Vpar_0085	Dipeptide transport system permease protein DppC (TC 3.A.1.5.2)	39.0645	-0.479885	0.607041	-0.790531	0.429218	0.527483
VEIDISOL_01132	DNA polymerase III subunit delta	30.9756	-0.478427	0.527346	-0.907236	0.364282	0.462791
VEIDISOL_00976	Protease (EC 3.4.-.-)	66.0331	-0.478095	0.629791	-0.759132	0.447773	0.545018
purB_(NZ_AEDR01000054_4437_5781)	Adenylosuccinate lyase (EC 4.3.2.2)	1.41393	-0.475352	1.52275	-0.312167	0.754914	0.815676
VEIDISOL_00682	Formate--tetrahydrofolate ligase (EC 6.3.4.3)	34.2611	-0.473415	0.761818	-0.621428	0.534318	0.626228
Vpar_0734	FIG01196881: hypothetical protein	7.82841	-0.47214	0.757407	-0.623363	0.533046	0.625077
HMPREF9321_0495	Meso-diaminopimelate D-dehydrogenase (EC 1.4.1.16)	41.8753	-0.470127	0.57107	-0.823239	0.410372	0.509189
Vpar_1147	FIG001943: hypothetical protein YajQ	127.081	-0.470032	0.539157	-0.871789	0.383323	0.4821
VEIDISOL_00880	hypothetical protein	7.72801	-0.46525	0.66946	-0.694963	0.487079	0.582214
HMPREF9321_0765	hypothetical protein	0.593965	-0.464757	1.34419	-0.345751	0.72953	0.795251
VEIDISOL_00905	Sirohydrochlorin cobaltochelatase CbiK (EC 4.99.1.3)	408.983	-0.459158	0.498812	-0.920504	0.35731	0.455766
HMPREF9321_0346	Ammonium transporter	0.251046	-0.456656	1.74287	-0.262014	0.793311	NA
Vpar_0228	Predicted ferric reductase	35.0412	-0.456352	0.638972	-0.714197	0.475105	0.570958
Vpar_0568	Dihydroorotate dehydrogenase, catalytic subunit (EC 1.3.3.1)	79.6142	-0.456103	0.638159	-0.714717	0.474784	0.570643
Vpar_0113	FIG01197664: hypothetical protein	4.11385	-0.454562	0.888229	-0.511762	0.608818	0.69283
VEIDISOL_00031	Beta 1,4 glucosyltransferase	18.5432	-0.451857	0.990354	-0.456258	0.648205	0.726995
VEIDISOL_01650	3-isopropylmalate dehydratase large subunit (EC 4.2.1.33)	26.0502	-0.451556	0.700676	-0.644459	0.519278	0.612305
Vpar_0107	Ribose ABC transport system, ATP-binding protein RbsA (TC 3.A.1.2.1)	36.9379	-0.450661	0.618516	-0.728617	0.466236	0.562511
VEIDISOL_01639	Uncharacterized protein	7.60932	-0.449675	0.898095	-0.500699	0.616583	0.699629
VEIDISOL_00300	FIG01197697: hypothetical protein	8.909	-0.448278	0.617492	-0.725965	0.46786	0.564045
VEIDISOL_00141	FIG01197580: hypothetical protein	5.65197	-0.44665	0.88127	-0.506825	0.612278	0.695882
Vpar_1482	LSU ribosomal protein L5p (L11e)	1067.59	-0.445043	0.559915	-0.794842	0.426706	0.525087
Vpar_0865	1-hydroxy-2-methyl-2-(E)-butenyl 4-diphosphate synthase (EC 1.17.7.1)	86.3056	-0.44412	0.546433	-0.812761	0.416355	0.514967
VEIDISOL_01660	Pyrrolidone-carboxylate peptidase (EC 3.4.19.3)	17.8045	-0.436441	0.827499	-0.527422	0.597901	0.683134
Vpar_1238	Possible membrane transport protein	252.847	-0.432345	0.611086	-0.707503	0.479254	0.574914
Vpar_1745	Catalase (EC 1.11.1.6)	638.305	-0.423978	0.635153	-0.667522	0.504439	0.598583
VEIDISOL_00028	VirK	28.5426	-0.414059	0.969814	-0.426947	0.669418	0.745071
Vpar_1297	FIG01197653: hypothetical protein	5.76772	-0.410824	0.758115	-0.541902	0.587886	0.674112
VEIDISOL_01880	L,L-diaminopimelate aminotransferase (EC 2.6.1.83)	15.1064	-0.40765	0.710394	-0.573837	0.566078	0.65473
Vpar_1316	hypothetical protein	20.3987	-0.40746	0.759453	-0.536518	0.591601	0.677514
Vpar_1857	Protein YidD	69.1226	-0.40743	0.573869	-0.70997	0.477723	0.573472
Vpar_1738	FIG01197262: hypothetical protein	18.6927	-0.403125	0.747133	-0.539563	0.589499	0.675622
HMPREF9321_1670	Putative succinate dehydrogenase cytochrome b subunit	155.232	-0.398017	0.728283	-0.546515	0.584712	0.671336
Vpar_0735	hypothetical protein	5.83596	-0.39289	0.779362	-0.504117	0.614179	0.697521
Vpar_0864	Membrane-associated zinc metalloprotease	79.3233	-0.391315	0.586609	-0.66708	0.504721	0.598854
Vpar_1449	SSU ribosomal protein S9p (S16e)	129.934	-0.390462	0.613804	-0.636135	0.524688	0.617397
VEIDISOL_00783	Epsilon-subunit,methylmalonyl-CoA decarboxylase	103.019	-0.390147	0.654996	-0.595648	0.551411	0.641717
csm4_(NZ_AEDR01000058_18689_19688)	CRISPR-associated RAMP protein, Csm4 family	3.04989	-0.390117	1.35438	-0.288042	0.773315	0.829962
VEIDISOL_01069	hypothetical protein	0.156546	-0.389998	1.92936	-0.202139	0.839808	NA
VEIDISOL_00218	Glycine betaine transport system permease protein / Glycine betaine-binding protein	2.54694	-0.38877	0.910682	-0.4269	0.669452	0.745103
Vpar_1851	5,10-methylenetetrahydrofolate reductase (EC 1.5.1.20)	142.833	-0.384681	0.707576	-0.543661	0.586675	0.673067
Vpar_1645	Alcohol dehydrogenase (EC 1.1.1.1)	42.8559	-0.383122	0.753425	-0.508507	0.611098	0.694822
Vpar_1471	Translation initiation factor 1	215.872	-0.378808	0.543723	-0.696693	0.485995	0.581194
Vpar_1155	FIG01196984: hypothetical protein	4.56867	-0.374309	0.571744	-0.654679	0.512674	0.606211
Vpar_1504	Aspartate ammonia-lyase (EC 4.3.1.1)	94.739	-0.368359	0.427605	-0.861446	0.388993	0.487833
HMPREF9321_1493	Integral membrane protein	37.9751	-0.365491	0.694642	-0.526157	0.598779	0.683926
glpT_(NZ_AEDR01000043_141298_142618)	Glycerol-3-phosphate transporter	0.167875	-0.364238	2.03908	-0.178629	0.858229	NA
Vpar_1791	FIG01197347: hypothetical protein	2.12721	-0.361597	0.918903	-0.39351	0.693943	0.765822
Vpar_0082	FIG01197239: hypothetical protein	1.15843	-0.358883	1.07667	-0.333328	0.738887	0.802804
Vpar_1798	Cytosine/purine/uracil/thiamine/allantoin permease family protein	11.0549	-0.35607	0.754611	-0.47186	0.637027	0.717522
VEIDISOL_00396	Phosphoglucomutase (EC 5.4.2.2)	27.5227	-0.3546	0.859037	-0.412788	0.679762	0.753796
Vpar_1801	CRISPR repeat RNA endoribonuclease Cas6	2.49942	-0.347799	1.17529	-0.295927	0.767286	0.825264
VEIDISOL_01882	metallo-beta-lactamase family protein	7.74167	-0.347216	0.835687	-0.415486	0.677786	0.75217
VEIDISOL_01098	FIG000233: metal-dependent hydrolase	33.2637	-0.34203	0.66093	-0.517498	0.604808	0.68936
Vpar_1215	LSU ribosomal protein L27p	19.7526	-0.340302	0.677421	-0.50235	0.615422	0.698636
VEIDISOL_01652	3-isopropylmalate dehydrogenase (EC 1.1.1.85)	20.4872	-0.332628	0.657463	-0.505926	0.612909	0.696415
Vpar_1232	FIG01196931: hypothetical protein	22.0922	-0.329122	0.521359	-0.631277	0.527859	0.620403
VEIDISOL_00187	ATPase	3.21571	-0.328526	0.811213	-0.404982	0.685491	0.758564
VEIDISOL_01486	Uncharacterized protein	5.95703	-0.326864	0.793876	-0.411732	0.680536	0.754485
VEIDISOL_01725	Anthranilate synthase, amidotransferase component (EC 4.1.3.27)	12.5999	-0.326088	0.766226	-0.425576	0.670417	0.745941
VEIDISOL_00404	ATP synthase C chain (EC 3.6.3.14)	25.0659	-0.326053	0.495782	-0.657654	0.510761	0.604419
Vpar_1712	Uncharacterized protein ygiD	27.1876	-0.323503	1.00557	-0.32171	0.747672	0.809777
VEIDISOL_01485	Uncharacterized protein	7.20795	-0.322398	0.717893	-0.449089	0.653367	0.73138
rpsP_(NZ_AEDR01000042_8665_8929)	SSU ribosomal protein S16p	28.1537	-0.31977	0.828925	-0.385764	0.699671	0.770596
Vpar_0240	Zinc ABC transporter, periplasmic-binding protein ZnuA	177.983	-0.314788	0.569572	-0.552676	0.580486	0.667577
VEIDISOL_00512	Uncharacterized protein	6.08859	-0.314688	0.592576	-0.531052	0.595383	0.681
Vpar_0064	Vitamin B12 ABC transporter, ATPase component BtuD	3.95608	-0.308563	0.890208	-0.346619	0.728878	0.79472
VEIDISOL_01130	Late competence protein ComEA, DNA receptor	0.530657	-0.308426	1.25561	-0.245639	0.805962	0.856342
VEIDISOL_00095	CRISPR repeat RNA endoribonuclease Cas6	1.21337	-0.308356	1.28308	-0.240326	0.810078	0.859584
VEIDISOL_01602	Similarity with glutathionylspermidine synthase (EC 6.3.1.8), group 2	10.6809	-0.299143	0.66656	-0.448786	0.653586	0.731517
Vpar_1296	pseudogene	0.884132	-0.287415	1.18836	-0.241858	0.80889	0.858641
VEIDISOL_01344	DedA family inner membrane protein YdjZ	15.4796	-0.286377	0.81321	-0.352156	0.724721	0.791246
Vpar_0563	Aspartate carbamoyltransferase (EC 2.1.3.2)	60.8036	-0.285562	0.571344	-0.499807	0.617211	0.700175
Vpar_1783	Arsenate reductase (EC 1.20.4.1)	89.9508	-0.284905	0.764692	-0.372574	0.709465	0.778623
Vpar_0019	FIG01197466: hypothetical protein	21.6422	-0.284844	0.67193	-0.423919	0.671625	0.746926
Vpar_0317	protein of unknown function DUF951	1.91895	-0.284405	0.85421	-0.332945	0.739176	0.803061
HMPREF9321_1366	Superfamily I DNA/RNA helicase protein	1.89164	-0.283753	0.799329	-0.354989	0.722598	0.789495
csm3_(NZ_AEDR01000058_19697_20381)	CRISPR-associated RAMP Csm3	2.31557	-0.281842	1.34868	-0.208977	0.834467	0.878443
VEIDISOL_00173	FIG01197651: hypothetical protein	12.7885	-0.281781	0.713425	-0.394969	0.692866	0.764884
cbiX_(NZ_AEDR01000019_104985_105987)	Sirohydrochlorin cobaltochelatase CbiK (EC 4.99.1.3)	387.725	-0.271638	0.655637	-0.414312	0.678646	0.752897
Vpar_0875	Aluminum resistance protein	33.8261	-0.269724	0.527091	-0.511721	0.608846	0.692851
VEIDISOL_00634	Radical SAM family protein HutW, similar to coproporphyrinogen III oxidase, oxygen-independent, associated with heme uptake	104.132	-0.264877	0.610785	-0.433667	0.66453	0.740823
VEIDISOL_01306	FIG146085: 3'-to-5' oligoribonuclease A, Bacillus type	84.1483	-0.257341	0.624392	-0.412147	0.680231	0.754203
Vpar_1854	GTPase and tRNA-U34 5-formylation enzyme TrmE	35.2791	-0.257171	0.67259	-0.382359	0.702195	0.772739
HMPREF9321_1705	FIG01197262: hypothetical protein	11.8003	-0.25623	0.498133	-0.514381	0.606986	0.691333
VEIDISOL_00017	FIG01197362: hypothetical protein	9.23422	-0.25303	0.908098	-0.278637	0.780523	0.835771
VEIDISOL_01269	Uncharacterized protein	0.107765	-0.251476	2.08029	-0.120885	0.903782	NA
Vpar_0449	Type III restriction-modification system StyLTI enzyme res (EC 3.1.21.5)	0.0838591	-0.250433	2.02957	-0.123392	0.901797	NA
Vpar_1794	hypothetical protein	0.835521	-0.243716	0.975741	-0.249775	0.802761	0.853743
Vpar_1481	SSU ribosomal protein S14p (S29e) @ SSU ribosomal protein S14p (S29e), zinc-independent	525.634	-0.241478	0.594862	-0.405939	0.684787	0.75799
Vpar_1493	LSU ribosomal protein L4p (L1e)	985.595	-0.235377	0.569357	-0.413408	0.679307	0.753408
VEIDISOL_00176	FIG01196986: hypothetical protein	3.48971	-0.228997	0.769559	-0.297569	0.766032	0.824242
Vpar_0440	FIG01197084: hypothetical protein	0.188641	-0.213248	1.9108	-0.111601	0.911139	NA
Vpar_0206	FIG01196887: hypothetical protein	104.352	-0.20644	0.577775	-0.357303	0.720865	0.788074
Vpar_1690	FIG01197300: hypothetical protein	3.18735	-0.199988	0.863101	-0.231709	0.816764	0.864695
HMPREF9321_1703	FIG01196839: hypothetical protein	16.1876	-0.197851	0.673032	-0.293969	0.768781	0.826497
VEIDISOL_01870	Rubrerythrin	665.303	-0.197494	0.558978	-0.353313	0.723854	0.790555
aroB_(NZ_AEDR01000033_2380_3448)	3-dehydroquinate synthase (EC 4.2.3.4)	10.3229	-0.186514	0.687241	-0.271396	0.786087	0.840434
HMPREF9321_0711	ATP-utilizing enzyme of the PP-loop superfamily	2.62804	-0.186371	0.97451	-0.191246	0.848333	0.889
VEIDISOL_01097	Phosphate starvation-inducible protein PhoH, predicted ATPase	42.5689	-0.184492	0.577523	-0.319455	0.749382	0.81118
VEIDISOL_01104	putative amidohydrolase	17.9409	-0.183431	0.652024	-0.281326	0.77846	0.834035
HMPREF9321_1174	CRISPR repeat RNA endoribonuclease Cas6	1.29127	-0.17871	1.24354	-0.14371	0.885729	0.917358
VEIDISOL_00975	Phenylalanyl-tRNA synthetase beta chain (EC 6.1.1.20)	165.869	-0.177137	0.526939	-0.336162	0.736749	0.801173
leuC_(NZ_AEDR01000022_42681_43941)	3-isopropylmalate dehydratase large subunit (EC 4.2.1.33)	29.4293	-0.175783	0.687095	-0.255835	0.798078	0.850052
VEIDISOL_00301	Proton/glutamate symport protein @ Sodium/glutamate symport protein	3.76259	-0.175514	0.767174	-0.22878	0.81904	0.866465
HMPREF9321_1702	FIG01196964: hypothetical protein	24.5015	-0.175379	0.568686	-0.308394	0.757782	0.817932
Vpar_1494	LSU ribosomal protein L3p (L3e)	1174.46	-0.173303	0.600474	-0.28861	0.77288	0.829656
Vpar_0018	VirK	21.2828	-0.170477	0.675757	-0.252276	0.800827	0.852225
VEIDISOL_00501	Uncharacterized protein	0.0864987	-0.170255	2.02711	-0.083989	0.933065	NA
Vpar_0962	Aminopeptidase S (Leu, Val, Phe, Tyr preference) (EC 3.4.11.24)	35.3307	-0.168655	0.61334	-0.274978	0.783333	0.838115
Vpar_0665	Branched-chain amino acid transport system permease protein LivM (TC 3.A.1.4.1)	37.1369	-0.167135	0.533746	-0.313135	0.754178	0.815074
VEIDISOL_00505	Uncharacterized protein	0.313331	-0.161069	1.4724	-0.109392	0.912891	0.93739
Vpar_1799	hypothetical protein	0.599422	-0.159314	1.25388	-0.127057	0.898895	0.927084
Vpar_1400	Citrate lyase beta chain (EC 4.1.3.6)	300.612	-0.14789	0.51662	-0.286265	0.774675	0.831043
Vpar_0443	FIG01197374: hypothetical protein	0.568808	-0.147729	1.84583	-0.080034	0.93621	0.954462
Vpar_0991	Metal-dependent hydrolase YbeY, involved in rRNA and/or ribosome maturation and assembly	14.9724	-0.143001	0.722107	-0.198032	0.84302	0.885049
Vpar_1524	Hydroxylamine reductase (EC 1.7.-.-)	740.385	-0.137047	0.642155	-0.213418	0.831001	0.875818
VEIDISOL_01155	FIG01197406: hypothetical protein	6.32377	-0.136502	0.782692	-0.174401	0.86155	0.899009
VEIDISOL_01267	Uncharacterized protein	0.371994	-0.133827	1.35794	-0.0985511	0.921495	0.943779
Vpar_0966	Prolipoprotein diacylglyceryl transferase (EC 2.4.99.-)	10.6269	-0.133297	0.639181	-0.208544	0.834804	0.878727
argF_(NZ_AEDR01000058_31049_32060)	Ornithine carbamoyltransferase (EC 2.1.3.3)	2.76017	-0.13257	0.871152	-0.152178	0.879046	0.912125
VEIDISOL_00562	FIG01197298: hypothetical protein	41.4515	-0.131235	0.619963	-0.211682	0.832355	0.876846
VEIDISOL_00167	FIG01197262: hypothetical protein	18.5431	-0.130112	0.655479	-0.198499	0.842655	0.884767
Vpar_1701	FIG01197637: hypothetical protein	0.125448	-0.129281	1.97689	-0.0653962	0.947859	NA
VEIDISOL_01741	Glutamine ABC transporter, periplasmic glutamine-binding protein (TC 3.A.1.3.2)	61.6347	-0.125806	0.696138	-0.180719	0.856588	0.89526
Vpar_0337	Single-stranded DNA-binding protein	242.896	-0.123221	0.586066	-0.210252	0.833471	0.877717
Vpar_1739	FIG01197498: hypothetical protein	8.21945	-0.122999	0.497662	-0.247154	0.804789	0.855363
VEIDISOL_00170	FIG01196964: hypothetical protein	13.1442	-0.117325	0.552411	-0.212387	0.831805	0.876427
VEIDISOL_00382	hypothetical protein	0.0955767	-0.110264	2.08799	-0.0528087	0.957884	NA
VEIDISOL_00092	CRISPR-associated RAMP Csm3	2.10352	-0.109732	1.21205	-0.0905339	0.927863	0.948371
Vpar_0567	Dihydroorotate dehydrogenase electron transfer subunit (EC 1.3.3.1)	71.482	-0.104229	0.663715	-0.157039	0.875214	0.90944
VEIDISOL_00664	Acetylglutamate kinase (EC 2.7.2.8)	1.76668	-0.103788	1.0249	-0.101267	0.919339	0.942125
VEIDISOL_01417	Branched-chain amino acid ABC transporter, amino acid-binding protein (TC 3.A.1.4.1)	261.049	-0.10373	0.640592	-0.161929	0.871362	0.906458
VEIDISOL_01114	Glycyl-tRNA synthetase alpha chain (EC 6.1.1.14)	26.6906	-0.100033	0.715295	-0.139849	0.888779	0.919706
VEIDISOL_01416	High-affinity branched-chain amino acid transport system permease protein LivH (TC 3.A.1.4.1)	57.7089	-0.0882284	0.56687	-0.155641	0.876316	0.910145
VEIDISOL_00333	Uncharacterized protein	17.229	-0.0847519	0.70915	-0.119512	0.90487	0.931423
VEIDISOL_00946	Ribose 5-phosphate isomerase B (EC 5.3.1.6)	24.7101	-0.0828133	0.683963	-0.121079	0.903629	0.930524
Vpar_0062	Vitamin B12 ABC transporter, B12-binding component BtuF	9.71121	-0.0801965	0.810679	-0.098925	0.921198	0.943556
VEIDISOL_00248	FIG01197164: hypothetical protein	218.055	-0.072079	0.59488	-0.121166	0.90356	0.930471
Vpar_0402	FIG01197311: hypothetical protein	15.0704	-0.066972	0.503201	-0.133092	0.894121	0.923617
VEIDISOL_01476	FIG01196967: hypothetical protein	12.4978	-0.0658884	0.645418	-0.102086	0.918688	0.941688
VEIDISOL_01415	Branched-chain amino acid transport system permease protein LivM (TC 3.A.1.4.1)	75.2726	-0.0434719	0.645701	-0.0673251	0.946323	0.961871
Vpar_0959	DNA polymerase III subunit delta	25.3638	-0.0421696	0.565348	-0.0745905	0.940541	0.957633
thiD_(NZ_AEDR01000005_9591_10425)	Hydroxymethylpyrimidine phosphate kinase ThiD (EC 2.7.4.7)	2.09497	-0.0419756	0.718327	-0.0584353	0.953402	0.966943
VEIDISOL_01879	Meso-diaminopimelate D-dehydrogenase (EC 1.4.1.16)	24.3091	-0.0331549	0.668183	-0.0496195	0.960426	0.971941
HMPREF9321_0791	glycosyltransferase	0.513186	-0.0276596	1.59005	-0.0173954	0.986121	0.990204
Vpar_0056	conserved hypothetical protein	15.8021	-0.0234781	0.5504	-0.0426564	0.965975	0.975938
VEIDISOL_02017	Uncharacterized protein	1.10262	-0.0223961	0.844086	-0.0265329	0.978832	0.985247
HMPREF9321_0383	conserved hypothetical protein	2.35298	-0.0195143	0.890103	-0.0219237	0.982509	0.987756
VEIDISOL_00402	Uncharacterized protein	3.61757	-0.0136726	0.668001	-0.0204679	0.98367	0.98855
Vpar_1470	LSU ribosomal protein L36p	41.4962	-0.0117401	0.535798	-0.0219115	0.982519	0.987756
HMPREF9321_0588	DNA-damage-inducible protein J	2.05406	-0.00846761	1.14958	-0.00736583	0.994123	0.996006
HMPREF9321_0278	FIG01197434: hypothetical protein	3.10969	-0.00705626	0.86653	-0.00814313	0.993503	0.995578
VEIDISOL_00169	FIG01196839: hypothetical protein	7.04869	-0.00312338	0.80252	-0.00389197	0.996895	0.997854
Vpar_1452	hypothetical protein	0	0	0	0	1	NA
HMPREF9321_1724	Putative ATP /GTP binding protein	0	0	0	0	1	NA
HMPREF9321_0215	ABC transporter, ATP-binding protein-related protein	0	0	0	0	1	NA
VEIDISOL_01716	Uncharacterized protein	0	0	0	0	1	NA
VEIDISOL_00405	ATP synthase B chain (EC 3.6.3.14)	117.364	0.00457037	0.589133	0.0077578	0.99381	0.995815
Vpar_1711	Transcriptional regulator, HxlR family	1.66948	0.00635308	0.810632	0.00783719	0.993747	0.995765
Vpar_1320	hypothetical protein	1.09956	0.0239844	1.31016	0.0183065	0.985394	0.989724
rpmC_(NZ_AEDR01000028_28784_28988)	50S ribosomal protein L29 - rpmC	314.501	0.0280454	0.783549	0.0357928	0.971448	0.979883
Vpar_1317	conserved hypothetical protein	67.8477	0.0281218	0.666599	0.042187	0.96635	0.97624
Vpar_0977	Glycyl-tRNA synthetase alpha chain (EC 6.1.1.14)	20.7086	0.0312067	0.667059	0.0467825	0.962687	0.973568
VEIDISOL_01067	hypothetical protein	0.188468	0.0344447	1.92342	0.0179081	0.985712	NA
ylqF_(NZ_AEDR01000035_8995_9901)	50S ribosomal subunit maturation GTPase RbgA (B. subtilis YlqF)	12.2746	0.0352323	0.78836	0.0446905	0.964354	0.974796
VEIDISOL_00240	Uncharacterized protein	1.10718	0.0366731	1.23737	0.029638	0.976356	0.983508
VEIDISOL_00548	Uncharacterized protein	1.29668	0.0447302	0.918163	0.0487171	0.961145	0.97244
HMPREF9321_1748	Predicted D-lactate dehydrogenase, Fe-S protein, FAD/FMN-containing	44.0028	0.0463291	0.659214	0.0702793	0.943971	0.960201
rpsQ_(NZ_AEDR01000028_28484_28745)	30S ribosomal protein S17	117.439	0.0505503	0.771403	0.0655303	0.947752	0.962856
HMPREF9321_0858	Mobile element protein	0.519721	0.0512889	1.18208	0.0433887	0.965392	0.975527
VEIDISOL_00449	Uncharacterized protein	42.3348	0.0620943	0.591831	0.104919	0.91644	0.940013
Vpar_0389	FIG01197615: hypothetical protein	10.7129	0.0652169	0.630218	0.103483	0.917579	0.940849
Vpar_0068	Vitamin B12 ABC transporter, permease component BtuC	18.8258	0.072892	0.659331	0.110554	0.91197	0.936723
VEIDISOL_01115	Glycyl-tRNA synthetase beta chain (EC 6.1.1.14)	96.3427	0.0816158	0.687805	0.118661	0.905544	0.931938
VEIDISOL_00178	Alkylphosphonate utilization operon protein PhnA	3.73532	0.0841517	0.662853	0.126954	0.898977	0.927126
VEIDISOL_01687	Histidinol dehydrogenase (EC 1.1.1.23)	3.20609	0.0911408	0.883237	0.10319	0.917813	0.941025
VEIDISOL_01408	UDP-4-amino-4-deoxy-L-arabinose--oxoglutarate aminotransferase (EC 2.6.1.-)	7.61523	0.0924063	0.716635	0.128945	0.897401	0.926018
Vpar_0963	dCMP deaminase (EC 3.5.4.12)	7.10468	0.0956067	0.627957	0.152251	0.878989	0.912084
VEIDISOL_01404	FIG01197152: hypothetical protein	4.5107	0.104485	0.800602	0.130508	0.896165	0.925063
VEIDISOL_00995	Uncharacterized protein	0.337921	0.104525	1.47535	0.0708474	0.943519	0.959815
VEIDISOL_00985	Uncharacterized protein	5.63287	0.106474	0.698243	0.152488	0.878802	0.911956
VEIDISOL_01645	Uncharacterized protein	0.307139	0.108993	1.49346	0.0729803	0.941822	0.958611
Vpar_1401	Citrate lyase gamma chain, acyl carrier protein (EC 4.1.3.6)	74.7725	0.110803	0.544516	0.203489	0.838753	0.881643
VEIDISOL_00338	FIG01197234: hypothetical protein	5.17672	0.111211	1.06477	0.104445	0.916816	0.940304
VEIDISOL_00082	Periplasmic [Fe] hydrogenase large subunit (EC 1.12.7.2)	35.7228	0.11616	0.514692	0.225689	0.821443	0.868379
VEIDISOL_00972	Uncharacterized protein	0.493647	0.124256	1.35528	0.0916829	0.92695	0.947733
VEIDISOL_01614	Protein-export membrane protein SecF (TC 3.A.5.1.1)	45.0873	0.125132	0.587397	0.213028	0.831305	0.876067
VEIDISOL_01962	Endoribonuclease L-PSP	44.4974	0.12912	0.587569	0.219753	0.826064	0.872009
VEIDISOL_00557	FIG01196908: hypothetical protein	138.018	0.131868	0.569158	0.231689	0.816779	0.864704
Vpar_0719	TonB-dependent receptor	17.4002	0.136934	0.899897	0.152166	0.879056	0.912129
VEIDISOL_00950	NAD-dependent glyceraldehyde-3-phosphate dehydrogenase (EC 1.2.1.12)	144.405	0.137233	0.670725	0.204604	0.837882	0.88103
HMPREF9321_0276	glmS glucosamine-6-phosphate activated ribozyme	3.80023	0.140914	0.638046	0.220852	0.825208	0.871384
VEIDISOL_00403	ATP synthase A chain (EC 3.6.3.14)	55.4779	0.151483	0.602787	0.251304	0.801579	0.852803
VEIDISOL_00706	DNA helicase, phage-associated	0.424855	0.155985	1.49763	0.104154	0.917047	0.940436
HMPREF9321_1197	hypothetical protein	1.81409	0.156814	0.907305	0.172835	0.862781	0.899912
Vpar_1642	oxidoreductase of aldo/keto reductase family, subgroup 1	5.18036	0.16309	0.796142	0.204851	0.837689	0.88089
Vpar_0088	oligopeptide ABC transporter ATP-binding protein	43.9762	0.169367	0.582052	0.290983	0.771064	0.828258
Vpar_0017	Beta 1,4 glucosyltransferase	17.0548	0.169553	0.72663	0.233342	0.815496	0.863748
VEIDISOL_00089	FIG00710198: hypothetical protein	3.73486	0.170475	1.06227	0.160481	0.872502	0.907364
VEIDISOL_01913	Phosphoribosylaminoimidazole carboxylase catalytic subunit (EC 4.1.1.21)	2.25115	0.174923	0.891694	0.196169	0.844478	0.886171
VEIDISOL_01324	Methionine ABC transporter ATP-binding protein	57.6693	0.175611	0.520255	0.337549	0.735703	0.800287
argB_(NZ_AEDR01000058_29184_30042)	Acetylglutamate kinase (EC 2.7.2.8)	1.09546	0.179995	1.15184	0.156268	0.875822	0.909821
Vpar_1473	Adenylate kinase (EC 2.7.4.3)	767.481	0.182096	0.544556	0.334393	0.738083	0.802189
VEIDISOL_01670	Ribose ABC transport system, periplasmic ribose-binding protein RbsB (TC 3.A.1.2.1)	107.328	0.184607	0.605712	0.304777	0.760536	0.82003
Vpar_0086	Oligopeptide ABC transporter, periplasmic oligopeptide-binding protein OppA (TC 3.A.1.5.1)	199.094	0.186551	0.654909	0.284851	0.775758	0.831882
VEIDISOL_00115	FIG01196994: hypothetical protein	0.4646	0.188142	1.26598	0.148614	0.881858	0.914327
Vpar_0739	FIG042921: similarity to aminoacyl-tRNA editing enzymes YbaK, ProX	15.8523	0.188641	0.726612	0.259617	0.795159	0.847757
HMPREF9321_0015	Similarity with glutathionylspermidine synthase (EC 6.3.1.8), group 2	44.4991	0.190246	0.63342	0.300348	0.763912	0.822577
Vpar_0944	Ubiquinone/menaquinone biosynthesis methyltransferase UbiE (EC 2.1.1.-)	15.0508	0.190399	0.724968	0.262631	0.792835	0.845944
VEIDISOL_00482	LSU ribosomal protein L36p	40.6986	0.198137	0.531541	0.372759	0.709327	0.778537
thiC_(NZ_AEDR01000043_67260_68565)	Hydroxymethylpyrimidine phosphate synthase ThiC	1.62561	0.198564	1.13243	0.175344	0.860809	0.898484
HMPREF9321_1601	FIG01197404: hypothetical protein	0.388094	0.198863	1.59431	0.124733	0.900735	0.928395
VEIDISOL_00759	Dihydropyrimidinase (EC 3.5.2.2)	204.948	0.199341	0.66297	0.300679	0.763659	0.822402
VEIDISOL_01009	Heat shock protein 60 family co-chaperone GroES	16.3643	0.203259	0.789359	0.257499	0.796793	0.849115
Vpar_0603	Na+/H+ antiporter NhaA type	41.0669	0.212813	0.658465	0.323195	0.746548	0.808877
VEIDISOL_01127	Leucyl-tRNA synthetase (EC 6.1.1.4)	249.736	0.214397	0.544125	0.394022	0.693565	0.765508
VEIDISOL_00561	Uncharacterized protein	2.4685	0.217483	0.86691	0.250872	0.801913	0.853064
VEIDISOL_00290	2-keto-3-deoxy-D-arabino-heptulosonate-7-phosphate synthase I beta (EC 2.5.1.54)	5.60097	0.217727	0.714189	0.304859	0.760474	0.819974
Vpar_0114	hypothetical protein	1.79774	0.219715	1.17411	0.187133	0.851557	0.891392
VEIDISOL_01948	Serine protease, DegP/HtrA, do-like (EC 3.4.21.-)	10.0257	0.223787	0.851374	0.262854	0.792663	0.8458
VEIDISOL_00111	FIG01197347: hypothetical protein	4.62906	0.227032	0.697384	0.325547	0.744767	0.807479
VEIDISOL_00436	Uncharacterized protein	0.114366	0.234356	1.89168	0.123888	0.901404	NA
rplM_(NZ_AEDR01000041_188_629)	LSU ribosomal protein L13p (L13Ae)	113.442	0.235468	0.800884	0.294011	0.76875	0.826483
VEIDISOL_00243	Fumarate hydratase class II (EC 4.2.1.2)	137.956	0.23616	0.552933	0.427104	0.669303	0.744965
VEIDISOL_00698	Phage protein	1.25122	0.236288	1.3652	0.173079	0.862589	0.899779
VEIDISOL_01929	Uncharacterized protein	0.484806	0.237664	1.2866	0.184723	0.853446	0.892813
Vpar_1267	Glutamate synthase [NADPH] small chain (EC 1.4.1.13)	472.838	0.242794	0.638749	0.380109	0.703865	0.774089
HMPREF9321_0002	FIG01197442: hypothetical protein	0.685786	0.245364	1.27637	0.192235	0.847558	0.888399
HMPREF9321_0792	hypothetical protein	0.216567	0.246657	1.77872	0.138671	0.88971	NA
VEIDISOL_01669	FIG01197197: hypothetical protein	5.86961	0.249757	0.876822	0.284843	0.775764	0.831882
trpD_(NZ_AEDR01000005_65568_66579)	Anthranilate phosphoribosyltransferase (EC 2.4.2.18)	15.0898	0.251591	0.710015	0.354345	0.72308	0.789899
VEIDISOL_00189	FIG01197551: hypothetical protein	7.84892	0.259581	0.60886	0.426339	0.669861	0.745484
Vpar_0342	Cysteine desulfurase (EC 2.8.1.7)	8.32831	0.260115	0.755028	0.344511	0.730462	0.796022
[truncated: 3,641 more rows]

## Sheet: Vpar
Feature_id	Gene product	baseMean	log2FoldChange	lfcSE	stat	pvalue	padj
Vpar_1291	L(+)-tartrate dehydratase beta subunit (EC 4.2.1.32)	357.256	-8.90178	0.715076	-12.4487	1.42123e-35	2.20244e-31
Vpar_1292	L(+)-tartrate dehydratase alpha subunit (EC 4.2.1.32)	646.862	-7.83389	0.742353	-10.5528	4.93143e-26	1.66132e-22
Vpar_0720	hypothetical protein	2.99374	-6.17252	1.31834	-4.68205	2.84013e-06	3.57769e-05
Vpar_1415	hypothetical protein	1.04204	-6.12233	1.71491	-3.57005	0.000356908	0.00211353
Vpar_1308	Ornithine carbamoyltransferase (EC 2.1.3.3)	41.5206	-5.84392	1.02909	-5.67871	1.35711e-08	3.42743e-07
Vpar_0455	Sulfur carrier protein ThiS	6.55486	-5.73456	1.18229	-4.85039	1.23217e-06	1.7411e-05
Vpar_1307	N-acetyl-gamma-glutamyl-phosphate reductase (EC 1.2.1.38)	36.3166	-5.51329	1.01695	-5.42142	5.91282e-08	1.23823e-06
Vpar_1306	Acetylglutamate kinase (EC 2.7.2.8)	28.845	-5.28378	1.11206	-4.75136	2.02053e-06	2.6746e-05
Vpar_0164	FIG01197475: hypothetical protein	20.368	-5.28096	1.04492	-5.05395	4.32769e-07	7.01956e-06
Vpar_1004	Alpha-aspartyl dipeptidase Peptidase E (EC 3.4.13.21)	18.9299	-5.2581	1.11953	-4.6967	2.64397e-06	3.36338e-05
Vpar_0956	hypothetical protein	7.73014	-5.23551	0.905106	-5.78441	7.27668e-09	1.98354e-07
Vpar_0244	FIG01196879: hypothetical protein	2.29503	-5.20165	1.2839	-4.05145	5.09008e-05	0.000420781
Vpar_0247	FIG01196846: hypothetical protein	88.0533	-5.02095	0.388867	-12.9117	3.8651e-38	8.55662e-34
Vpar_0330	FIG01197189: hypothetical protein	159.838	-5.00245	0.801173	-6.24391	4.2677e-10	1.66378e-08
Vpar_1366	Predicted membrane fusion protein (MFP) component of efflux pump, membrane anchor protein YbhG	35.3815	-4.93504	1.08157	-4.56287	5.04602e-06	5.86448e-05
Vpar_1363	ABC transport system, permease component YbhR	29.7002	-4.93235	0.989645	-4.98396	6.22948e-07	9.64014e-06
Vpar_0456	Thiazole biosynthesis protein ThiG	4.62719	-4.87995	1.20553	-4.04797	5.16628e-05	0.00042617
Vpar_0231	L-lysine permease	10.7834	-4.8323	0.973594	-4.96337	6.92816e-07	1.05746e-05
Vpar_1591	FIG01197234: hypothetical protein	8.52441	-4.80868	1.07118	-4.48915	7.15067e-06	7.91456e-05
Vpar_0126	Histidinol dehydrogenase (EC 1.1.1.23)	25.5281	-4.76181	0.943119	-5.04901	4.44117e-07	7.18408e-06
Vpar_0172	Radical SAM domain heme biosynthesis protein	0.567935	-4.74132	1.92854	-2.4585	0.0139517	0.0367628
Vpar_1022	Putative ATP:guanido phosphotransferase YacI (EC 2.7.3.-)	114.182	-4.73603	0.924873	-5.12074	3.0434e-07	5.1527e-06
Vpar_1033	FIG01196933: hypothetical protein	57.8371	-4.70369	0.746384	-6.30197	2.93879e-10	1.20928e-08
Vpar_0128	Phosphoribosylformimino-5-aminoimidazole carboxamide ribotide isomerase (EC 5.3.1.16)	8.8412	-4.69994	1.00002	-4.69985	2.60351e-06	3.32256e-05
Vpar_0313	Substrate-specific component ThiW of predicted thiazole ECF transporter	8.11968	-4.64837	0.976839	-4.75859	1.94951e-06	2.59477e-05
Vpar_0586	FIG01196870: hypothetical protein	11.5451	-4.64567	0.926733	-5.01295	5.36014e-07	8.46301e-06
Vpar_1367	RND efflux system, outer membrane lipoprotein, NodT family	40.5981	-4.62842	0.85783	-5.3955	6.83329e-08	1.40149e-06
Vpar_1288	Formiminotetrahydrofolate cyclodeaminase (EC 4.3.1.4)	58.4058	-4.6168	0.83267	-5.54457	2.94672e-08	6.74015e-07
Vpar_1162	FIG01197667: hypothetical protein	20.5284	-4.60102	0.897106	-5.12874	2.91688e-07	4.96017e-06
Vpar_1414	FIG01197436: hypothetical protein	15.909	-4.5913	0.843819	-5.4411	5.29528e-08	1.12226e-06
Vpar_0127	Imidazoleglycerol-phosphate dehydratase (EC 4.2.1.19)	9.98237	-4.56463	0.870954	-5.24095	1.59749e-07	2.93837e-06
Vpar_0742	NAD-dependent protein deacetylase of SIR2 family	11.1905	-4.55797	0.870476	-5.23618	1.63932e-07	3.00426e-06
Vpar_0985	FIG099352: hypothetical protein	4.90336	-4.55767	1.48178	-3.0758	0.00209937	0.00871508
Vpar_0151	FIG01289198: hypothetical protein	17.5571	-4.53512	0.904998	-5.0112	5.40924e-07	8.52631e-06
Vpar_1305	Acetylornithine aminotransferase (EC 2.6.1.11)	24.8408	-4.51069	0.856605	-5.26577	1.39599e-07	2.61272e-06
Vpar_0136	FIG01196876: hypothetical protein	40.0248	-4.49758	0.865561	-5.19614	2.03465e-07	3.63253e-06
Vpar_0459	Thiamin-phosphate pyrophosphorylase (EC 2.5.1.3)	4.60062	-4.47143	1.17752	-3.79734	0.000146257	0.00101769
Vpar_0145	Manganese transport protein MntH	64.61	-4.4706	0.865936	-5.16273	2.43372e-07	4.22905e-06
Vpar_1705	Succinate dehydrogenase flavoprotein subunit (EC 1.3.99.1)	514.381	-4.47018	0.671854	-6.6535	2.86196e-11	1.61189e-09
Vpar_1290	Possible membrane transport protein	297.824	-4.46447	0.965447	-4.62425	3.75958e-06	4.54419e-05
Vpar_1768	Predicted D-lactate dehydrogenase, Fe-S protein, FAD/FMN-containing	173.017	-4.45586	0.65701	-6.78203	1.18502e-11	7.47108e-10
Vpar_0454	Hydroxymethylpyrimidine phosphate synthase ThiC	30.962	-4.43351	0.943352	-4.69975	2.60486e-06	3.32362e-05
Vpar_0721	C4-dicarboxylate transporter DcuB	25.7094	-4.42853	0.952986	-4.647	3.36792e-06	4.14004e-05
Vpar_0890	Glutamine synthetase, clostridia type (EC 6.3.1.2)	243.911	-4.42474	0.678017	-6.526	6.75504e-11	3.40315e-09
Vpar_1592	Glycerol dehydrogenase (EC 1.1.1.6)	50.7626	-4.4246	0.752841	-5.87721	4.17248e-09	1.22022e-07
Vpar_0060	FIG01197162: hypothetical protein	25.1828	-4.4144	0.824821	-5.35195	8.70132e-08	1.73007e-06
Vpar_0315	Hydroxyethylthiazole kinase (EC 2.7.1.50)	55.6742	-4.40186	0.766677	-5.74148	9.38544e-09	2.48451e-07
Vpar_0325	Cyclopropane-fatty-acyl-phospholipid synthase (EC 2.1.1.79)	14.8406	-4.37968	0.909105	-4.81757	1.45316e-06	2.01171e-05
Vpar_0140	FIG01197020: hypothetical protein	24.5323	-4.37703	0.791374	-5.53092	3.1855e-08	7.20653e-07
Vpar_0570	FIG01197549: hypothetical protein	27.3355	-4.37587	0.800745	-5.46474	4.63577e-08	1.00013e-06
Vpar_0888	SSU ribosomal protein S21p	40.0604	-4.37585	0.842046	-5.19668	2.02877e-07	3.62537e-06
Vpar_0129	Imidazole glycerol phosphate synthase cyclase subunit (EC 4.1.3.-)	25.7413	-4.37079	0.968554	-4.5127	6.40081e-06	7.19091e-05
Vpar_0370	Phosphoribosylglycinamide formyltransferase (EC 2.1.2.2)	39.6937	-4.36646	0.737069	-5.92409	3.14035e-09	9.50922e-08
Vpar_1365	ABC transporter multidrug efflux pump, fused ATP-binding domains	41.4487	-4.36485	0.89195	-4.8936	9.90068e-07	1.44145e-05
Vpar_0323	FIG01197474: hypothetical protein	48.4739	-4.36323	0.826043	-5.28208	1.27724e-07	2.41664e-06
Vpar_1767	TPR repeat	18.0589	-4.35154	0.846195	-5.14248	2.71139e-07	4.65364e-06
Vpar_1528	Fumarate hydratase class I, aerobic (EC 4.2.1.2); L(+)-tartrate dehydratase beta subunit (EC 4.2.1.32)	135.986	-4.33447	0.803537	-5.39424	6.88159e-08	1.41042e-06
Vpar_0083	FIG01196880: hypothetical protein	72.0853	-4.33063	0.677157	-6.39531	1.60223e-10	7.14513e-09
Vpar_0130	Phosphoribosyl-AMP cyclohydrolase (EC 3.5.4.19) / Phosphoribosyl-ATP pyrophosphatase (EC 3.6.1.31)	6.47848	-4.30813	1.05068	-4.10031	4.1259e-05	0.000352585
Vpar_1264	Xanthine-uracil permease	113.813	-4.2867	0.796795	-5.37993	7.45166e-08	1.51041e-06
Vpar_1287	Xanthine-uracil permease	12.6655	-4.25756	0.865505	-4.91916	8.69164e-07	1.28646e-05
Vpar_0314	Hydroxymethylpyrimidine phosphate kinase ThiD (EC 2.7.4.7)	30.5368	-4.22053	0.741089	-5.69503	1.23349e-08	3.15274e-07
Vpar_0371	IMP cyclohydrolase (EC 3.5.4.10) / Phosphoribosylaminoimidazolecarboxamide formyltransferase (EC 2.1.2.3)	97.2525	-4.20432	0.737515	-5.70066	1.19346e-08	3.06254e-07
Vpar_1023	Nucleotide excision repair protein, with UvrB/UvrC motif	45.6471	-4.19474	0.770136	-5.44676	5.12967e-08	1.09114e-06
Vpar_0191	predicted protein	8.55153	-4.19118	0.967057	-4.33396	1.46451e-05	0.000146609
Vpar_1501	High-affinity choline uptake protein BetT	23.7094	-4.18788	0.819561	-5.1099	3.22327e-07	5.42463e-06
Vpar_0674	Lipopolysaccharide cholinephosphotransferase LicD1 (EC 2.7.8.-)	25.7948	-4.18245	0.79501	-5.26088	1.43365e-07	2.67383e-06
Vpar_1770	GCN5-related N-acetyltransferase	3.24073	-4.17821	0.948569	-4.40475	1.05905e-05	0.000111169
Vpar_0256	Helix-turn-helix domain protein	9.35918	-4.16058	0.942511	-4.41436	1.01311e-05	0.000107013
Vpar_1275	FIG01197645: hypothetical protein	236.294	-4.13118	0.680802	-6.06811	1.29424e-09	4.41285e-08
Vpar_1071	Macrolide export ATP-binding/permease protein MacB (EC 3.6.3.-)	56.9585	-4.12773	0.700608	-5.89164	3.82374e-09	1.13083e-07
Vpar_0125	ATP phosphoribosyltransferase regulatory subunit (EC 2.4.2.17) / ATP phosphoribosyltransferase (EC 2.4.2.17)	27.5411	-4.123	0.879972	-4.68538	2.79445e-06	3.52588e-05
Vpar_0458	Sulfur carrier protein adenylyltransferase ThiF	7.76147	-4.12169	1.23963	-3.32495	0.000884358	0.00440564
Vpar_0041	FIG01197600: hypothetical protein	57.8492	-4.11263	0.848134	-4.84903	1.24065e-06	1.75227e-05
Vpar_1364	ABC transport system, permease component YbhS	21.9756	-4.09811	0.873408	-4.69209	2.70424e-06	3.4302e-05
Vpar_1289	Formate--tetrahydrofolate ligase (EC 6.3.4.3)	211.08	-4.09572	0.737545	-5.55317	2.80535e-08	6.45775e-07
Vpar_0081	Short chain dehydrogenase	50.5537	-4.09278	0.702002	-5.83016	5.53741e-09	1.56305e-07
Vpar_0671	Tyrosine-protein kinase EpsD (EC 2.7.10.2)	12.7897	-4.08922	0.937509	-4.3618	1.28998e-05	0.000131655
Vpar_0545	3-deoxy-D-manno-octulosonate 8-phosphate phosphatase (EC 3.1.3.45)	86.5507	-4.08014	0.722513	-5.64715	1.63125e-08	4.02404e-07
Vpar_0368	Amidophosphoribosyltransferase (EC 2.4.2.14)	94.5863	-4.0753	0.75388	-5.40576	6.45327e-08	1.33499e-06
Vpar_1781	Glycerol-3-phosphate transporter	29.9489	-4.07212	0.784717	-5.18929	2.11102e-07	3.74772e-06
Vpar_0369	Phosphoribosylformylglycinamidine cyclo-ligase (EC 6.3.3.1)	62.1559	-4.06892	0.746207	-5.45281	4.9581e-08	1.05978e-06
Vpar_0773	Phosphopentomutase (EC 5.4.2.7)	66.0728	-4.04665	0.722414	-5.60156	2.12426e-08	5.07382e-07
Vpar_1343	Colicin I receptor precursor	485.997	-4.04653	0.660733	-6.12431	9.108e-10	3.23945e-08
Vpar_1755	FIG01196894: hypothetical protein	20.0484	-4.02969	0.755637	-5.33284	9.66866e-08	1.89517e-06
Vpar_0505	putative integral membrane protein	21.7524	-4.02822	0.827744	-4.8665	1.13594e-06	1.62572e-05
Vpar_1016	Sodium-dependent transporter	15.5775	-4.0217	0.78115	-5.14843	2.62677e-07	4.52191e-06
Vpar_1684	FIG003573: hypothetical protein	19.6599	-4.01563	0.79001	-5.083	3.71513e-07	6.13783e-06
Vpar_0044	hypothetical protein	0.444667	-4.01167	2.02069	-1.9853	0.0471113	0.0904414
Vpar_1612	5-Enolpyruvylshikimate-3-phosphate synthase (EC 2.5.1.19)	36.4186	-4.01127	0.764294	-5.24834	1.53479e-07	2.8382e-06
Vpar_0101	acetyltransferase, GNAT family	6.56482	-4.008	0.936029	-4.28192	1.85291e-05	0.000178703
Vpar_1725	FIG01197545: hypothetical protein	6.89116	-3.9665	0.812524	-4.88171	1.05172e-06	1.52021e-05
Vpar_1338	Flavodoxin	133.999	-3.95547	0.662416	-5.97127	2.35413e-09	7.39985e-08
Vpar_0380	FIG01197612: hypothetical protein	20.2674	-3.95477	0.790789	-5.00104	5.70209e-07	8.92652e-06
Vpar_0680	COGs COG2843	14.5336	-3.95436	0.842123	-4.6957	2.65697e-06	3.37743e-05
Vpar_0462	Allophanate hydrolase 2 subunit 1 (EC 3.5.1.54)	11.6728	-3.95342	0.941265	-4.20011	2.66783e-05	0.000243952
Vpar_0132	Biosynthetic Aromatic amino acid aminotransferase beta (EC 2.6.1.57) @ Histidinol-phosphate aminotransferase (EC 2.6.1.9)	17.2361	-3.9409	0.758975	-5.1924	2.07596e-07	3.69521e-06
Vpar_0434	Deacetylases, including yeast histone deacetylase and acetoin utilization protein	27.9435	-3.93478	0.712724	-5.52076	3.3754e-08	7.5797e-07
Vpar_1568	Argininosuccinate synthase (EC 6.3.4.5)	146.456	-3.92103	0.739361	-5.30326	1.1375e-07	2.18832e-06
Vpar_1006	Pimeloyl-CoA synthase (EC 6.2.1.14)	11.4942	-3.9183	0.756885	-5.17687	2.25633e-07	3.96257e-06
Vpar_1597	conserved protein	0.920083	-3.90706	1.64892	-2.36947	0.0178138	0.0440056
Vpar_0833	Acyl-phosphate:glycerol-3-phosphate O-acyltransferase PlsY	54.3466	-3.90472	0.72578	-5.38003	7.44732e-08	1.51019e-06
Vpar_0468	FIG01196944: hypothetical protein	116.687	-3.8988	0.677409	-5.75546	8.64087e-09	2.3103e-07
Vpar_0208	Hydrogen peroxide-inducible genes activator	11.443	-3.89474	0.822771	-4.73369	2.2048e-06	2.88111e-05
Vpar_1261	LSU m3Psi1915 methyltransferase RlmH	17.7771	-3.89233	0.692907	-5.6174	1.9385e-08	4.67844e-07
Vpar_0771	Methyltransferase (EC 2.1.1.-)	69.7219	-3.88606	0.779864	-4.983	6.26065e-07	9.67388e-06
Vpar_0131	Phosphoribosyl-AMP cyclohydrolase (EC 3.5.4.19) / Phosphoribosyl-ATP pyrophosphatase (EC 3.6.1.31)	4.31417	-3.88528	1.10178	-3.52635	0.000421326	0.00242198
Vpar_1704	Succinate dehydrogenase iron-sulfur protein (EC 1.3.99.1)	376.695	-3.87465	0.641341	-6.04149	1.52696e-09	5.09426e-08
Vpar_1070	Macrolide export ATP-binding/permease protein MacB (EC 3.6.3.-)	77.7085	-3.87413	0.744425	-5.20419	1.94847e-07	3.49882e-06
Vpar_0823	FIG01197172: hypothetical protein	7.60561	-3.86899	0.944152	-4.09785	4.17007e-05	0.000355693
Vpar_1529	Fumarate hydratase class I, aerobic (EC 4.2.1.2); L(+)-tartrate dehydratase alpha subunit (EC 4.2.1.32)	147.634	-3.85751	0.602647	-6.40094	1.54419e-10	6.90815e-09
Vpar_0283	Epoxyqueuosine (oQ) reductase QueG	14.5855	-3.85666	0.850963	-4.53211	5.83962e-06	6.64282e-05
Vpar_0772	ADP-ribose pyrophosphatase (EC 3.6.1.13)	27.382	-3.85604	0.830891	-4.64085	3.46972e-06	4.24415e-05
Vpar_1664	FIG01197307: hypothetical protein	337.431	-3.85514	0.626077	-6.15761	7.38492e-10	2.68832e-08
Vpar_0519	Exopolysaccharide biosynthesis protein	160.303	-3.84952	0.712901	-5.39979	6.67174e-08	1.37395e-06
Vpar_0785	ribosomal protein L7Ae family protein	54.4644	-3.84392	0.773281	-4.97092	6.66357e-07	1.0216e-05
Vpar_0986	Circadian phase modifier @ NCAIR mutase (PurE)-related protein	0.516451	-3.83879	1.65304	-2.32226	0.020219	0.0482296
Vpar_0351	FIG01197235: hypothetical protein	69.3386	-3.83841	0.67179	-5.7137	1.10545e-08	2.86709e-07
Vpar_1748	transcriptional regulator, ArsR family	22.0356	-3.83791	0.76987	-4.98514	6.19159e-07	9.59013e-06
Vpar_0327	Iron(III) dicitrate transport system permease protein fecD	6.94835	-3.83776	0.954374	-4.02123	5.78941e-05	0.00046891
Vpar_0052	Autotransporter adhesin	1169.72	-3.83677	0.604668	-6.34525	2.22062e-10	9.47995e-09
Vpar_1179	Putative Holliday junction resolvase YggF	119.424	-3.83648	0.700337	-5.47805	4.30049e-08	9.36265e-07
Vpar_1694	Hemin ABC transporter, permease protein	22.7499	-3.83228	0.708756	-5.40705	6.40717e-08	1.32758e-06
Vpar_1334	Potassium uptake protein, integral membrane component, KtrA	9.76401	-3.83049	0.836182	-4.58093	4.62905e-06	5.44603e-05
Vpar_0093	FIG01196922: hypothetical protein	2.98095	-3.83027	1.19812	-3.19691	0.00138908	0.00630065
Vpar_1686	membrane protein	11.9339	-3.82534	0.984171	-3.88687	0.000101546	0.000751747
Vpar_0912	Ribosomal small subunit pseudouridine synthase A (EC 4.2.1.70)	56.1012	-3.82359	0.709237	-5.39113	7.00161e-08	1.43237e-06
Vpar_1605	FIG01197208: hypothetical protein	33.0827	-3.82225	0.776899	-4.91988	8.65989e-07	1.28224e-05
Vpar_1512	LSU ribosomal protein L33p @ LSU ribosomal protein L33p, zinc-dependent	68.2596	-3.82064	0.700312	-5.45563	4.87998e-08	1.04525e-06
Vpar_0354	G:T/U mismatch-specific uracil/thymine DNA-glycosylase	28.0458	-3.81714	0.724643	-5.26762	1.38206e-07	2.59101e-06
Vpar_0110	FIG01197525: hypothetical protein	2.80509	-3.81454	1.10105	-3.46447	0.000531281	0.00292047
Vpar_0171	hypothetical protein	0.328717	-3.81381	2.03786	-1.87148	0.0612787	0.109389
Vpar_0679	glycosyltransferase	31.5079	-3.80546	0.907212	-4.19467	2.73265e-05	0.00024894
Vpar_0195	periplasmic binding protein	42.6144	-3.80368	0.640717	-5.93661	2.90982e-09	8.89751e-08
Vpar_1020	DNA repair protein RadA	122.713	-3.79984	0.665179	-5.7125	1.11326e-08	2.88251e-07
Vpar_0372	Phosphoribosylamine--glycine ligase (EC 6.3.4.13)	55.0982	-3.79692	0.699167	-5.43063	5.61552e-08	1.18253e-06
Vpar_0432	conserved hypothetical protein	62.4156	-3.79426	0.652942	-5.81102	6.20927e-09	1.72381e-07
Vpar_0205	FIG01197555: hypothetical protein	10.9982	-3.783	1.00204	-3.7753	0.000159818	0.00109499
Vpar_1614	Chorismate mutase I (EC 5.4.99.5) / Prephenate dehydratase (EC 4.2.1.51)	62.9176	-3.78124	0.644706	-5.86506	4.48975e-09	1.30025e-07
Vpar_1637	Glutamate synthase [NADPH] large chain (EC 1.4.1.13)	247.803	-3.77825	0.648065	-5.83005	5.54106e-09	1.5638e-07
Vpar_1506	LSU ribosomal protein L7/L12 (P1/P2)	103.406	-3.77616	0.670022	-5.63587	1.74175e-08	4.25663e-07
Vpar_0050	hypothetical protein	10.4673	-3.76832	0.941028	-4.00447	6.21574e-05	0.00049759
Vpar_1687	FIG01197579: hypothetical protein	14.2005	-3.76667	0.929683	-4.05156	5.08776e-05	0.000420611
Vpar_1518	[NiFe] hydrogenase nickel incorporation protein HypA	8.09772	-3.74979	0.883353	-4.24495	2.18646e-05	0.000206126
Vpar_1603	Proton/glutamate symport protein @ Sodium/glutamate symport protein	8.21578	-3.74707	0.815803	-4.59311	4.36692e-06	5.18248e-05
Vpar_1354	Phosphate transport regulator (distant homolog of PhoU)	47.0583	-3.7449	0.752116	-4.97916	6.38618e-07	9.84822e-06
Vpar_0457	Thiazole biosynthesis protein ThiH	9.15768	-3.74257	1.03031	-3.63249	0.000280697	0.00174237
Vpar_1005	8-amino-7-oxononanoate synthase (EC 2.3.1.47)	18.8478	-3.74058	0.729286	-5.1291	2.91132e-07	4.95234e-06
Vpar_0405	Orotidine 5'-phosphate decarboxylase (EC 4.1.1.23)	36.7506	-3.73654	0.66876	-5.58727	2.30671e-08	5.4508e-07
Vpar_1476	LSU ribosomal protein L30p (L7e)	110.445	-3.73354	0.768272	-4.85967	1.17583e-06	1.674e-05
Vpar_1159	Superfamily I DNA/RNA helicase protein	2.14224	-3.72738	1.08982	-3.42018	0.000625798	0.00333086
Vpar_0551	conserved hypothetical protein	285.437	-3.72687	0.647744	-5.75362	8.73544e-09	2.33156e-07
Vpar_0672	UDP-4-amino-4-deoxy-L-arabinose--oxoglutarate aminotransferase (EC 2.6.1.-)	43.9991	-3.72259	0.755503	-4.9273	8.33729e-07	1.24088e-05
Vpar_0144	FIG01197571: hypothetical protein	88.0442	-3.72239	0.703939	-5.28794	1.23703e-07	2.353e-06
Vpar_1678	FIG01197181: hypothetical protein	6.61442	-3.72125	0.936144	-3.97508	7.03552e-05	0.000552624
Vpar_1322	FIG01197633: hypothetical protein	145.566	-3.71596	0.626292	-5.93328	2.96946e-09	9.05331e-08
Vpar_0156	Multidrug-efflux transporter, major facilitator superfamily (MFS) (TC 2.A.1)	5.34829	-3.71402	0.909096	-4.0854	4.40013e-05	0.000372446
Vpar_0377	O-succinylbenzoic acid--CoA ligase (EC 6.2.1.26)	49.7082	-3.71216	0.658006	-5.64153	1.68543e-08	4.13853e-07
Vpar_1707	sensor histidine kinase	195.588	-3.69898	0.655191	-5.64565	1.64558e-08	4.05421e-07
Vpar_1633	FIG01196845: hypothetical protein	10.4348	-3.69815	0.825731	-4.47864	7.51202e-06	8.26669e-05
Vpar_0600	FIG01197613: hypothetical protein	8.1368	-3.69057	0.925458	-3.98783	6.66817e-05	0.000528215
Vpar_1335	Potassium uptake protein, integral membrane component, KtrB	17.9618	-3.68708	0.82169	-4.48719	7.21685e-06	7.97812e-05
Vpar_0249	Alanine racemase (EC 5.1.1.1)	34.3493	-3.6831	0.693565	-5.31039	1.09389e-07	2.11315e-06
Vpar_1654	FIG01197539: hypothetical protein	212.59	-3.68246	0.632111	-5.82565	5.68904e-09	1.59944e-07
Vpar_0571	FIG000605: protein co-occurring with transport systems (COG1739)	125.411	-3.68228	0.672414	-5.47621	4.34541e-08	9.44983e-07
Vpar_0508	tRNA dihydrouridine synthase B (EC 1.-.-.-)	13.8686	-3.66408	0.861854	-4.2514	2.12439e-05	0.000201069
Vpar_1280	FIG01197731: hypothetical protein	25.1595	-3.66009	0.769173	-4.75848	1.95055e-06	2.59594e-05
Vpar_1276	FIG01197520: hypothetical protein	22.0446	-3.65895	0.76302	-4.79536	1.62387e-06	2.21305e-05
Vpar_1784	DNA-binding protein	10.2086	-3.65891	0.864841	-4.23073	2.32931e-05	0.000217358
Vpar_1427	Siroheme synthase / Precorrin-2 oxidase (EC 1.3.1.76) / Sirohydrochlorin ferrochelatase (EC 4.99.1.4)	38.4243	-3.65774	0.755966	-4.8385	1.30824e-06	1.83736e-05
Vpar_0149	Translation elongation factor G-related protein	2572.21	-3.65647	0.619258	-5.90459	3.53525e-09	1.05742e-07
Vpar_0741	COG2110, Macro domain, possibly ADP-ribose binding module	8.46785	-3.63953	0.784338	-4.64026	3.47975e-06	4.25375e-05
Vpar_1247	B12 binding domain of Methylmalonyl-CoA mutase (EC 5.4.99.2)	176.623	-3.63514	0.617777	-5.88422	3.99934e-09	1.1767e-07
Vpar_1368	FIG01197391: hypothetical protein	2.60617	-3.63222	1.24947	-2.90701	0.00364901	0.0133987
Vpar_0347	Cell division protein FtsW	56.2987	-3.63198	0.601538	-6.03781	1.56215e-09	5.19379e-08
Vpar_1842	FIG01197149: hypothetical protein	143.034	-3.62793	0.598691	-6.05977	1.36317e-09	4.60936e-08
Vpar_0429	4-hydroxybenzoyl-CoA thioesterase family active site	31.7155	-3.6084	0.682179	-5.28952	1.2264e-07	2.33564e-06
Vpar_1618	3-dehydroquinate dehydratase I (EC 4.2.1.10)	23.4807	-3.60747	0.690592	-5.22373	1.75351e-07	3.18842e-06
Vpar_0054	FIG01197339: hypothetical protein	190.779	-3.60389	0.623435	-5.78069	7.43953e-09	2.02295e-07
Vpar_0676	FIG01197152: hypothetical protein	20.189	-3.59893	0.768106	-4.68545	2.79344e-06	3.52488e-05
Vpar_0016	Beta-1,3-glucosyltransferase	5.26834	-3.59521	0.911862	-3.94271	8.05665e-05	0.000619284
Vpar_1339	FIG01197484: hypothetical protein	201.531	-3.58205	0.677172	-5.28973	1.22498e-07	2.33381e-06
Vpar_1151	Stage V sporulation protein B	97.8087	-3.58186	0.68513	-5.228	1.71352e-07	3.12509e-06
Vpar_1183	Glycosyltransferase	620.689	-3.58088	0.607067	-5.89866	3.66457e-09	1.09074e-07
Vpar_1198	Regulatory protein RecX	28.4934	-3.57065	0.721517	-4.94881	7.46682e-07	1.12999e-05
Vpar_1688	Alkanesulfonates ABC transporter ATP-binding protein / Sulfonate ABC transporter, ATP-binding subunit SsuB	6.74069	-3.569	0.869492	-4.10469	4.04849e-05	0.000346644
Vpar_0870	Tetracenomycin polyketide synthesis O-methyltransferase tcmP (EC 2.1.1.-)	18.871	-3.55758	0.845632	-4.20701	2.58769e-05	0.000237718
Vpar_1610	2-keto-3-deoxy-D-arabino-heptulosonate-7-phosphate synthase I beta (EC 2.5.1.54)	16.913	-3.55713	0.724535	-4.90953	9.12927e-07	1.34289e-05
Vpar_1429	Pyrroline-5-carboxylate reductase (EC 1.5.1.2)	118.437	-3.55117	0.630046	-5.63636	1.73682e-08	4.24593e-07
Vpar_1302	Membrane protein mosC	24.7413	-3.54797	0.706103	-5.02472	5.04167e-07	8.01325e-06
Vpar_1775	FIG004556: membrane metalloprotease	16.4046	-3.5454	0.748442	-4.73704	2.16863e-06	2.8396e-05
Vpar_1315	hypothetical protein	15.0772	-3.54467	0.72417	-4.89481	9.84019e-07	1.4338e-05
Vpar_0579	FIG01197044: hypothetical protein	186.216	-3.53919	0.683409	-5.17872	2.23411e-07	3.92982e-06
Vpar_0450	Autotransporter adhesin	473.354	-3.5345	0.564301	-6.26349	3.76452e-10	1.49545e-08
Vpar_0498	L-lactate dehydrogenase (EC 1.1.1.27)	61.5135	-3.53405	0.651939	-5.42084	5.93205e-08	1.24159e-06
Vpar_0034	conserved hypothetical protein	8.02732	-3.5338	0.896464	-3.94193	8.08295e-05	0.000620863
Vpar_0419	FIG01197090: hypothetical protein	244.57	-3.53343	0.661415	-5.34223	9.1812e-08	1.81269e-06
Vpar_1513	Nitric-oxide reductase (EC 1.7.99.7), quinol-dependent	155.537	-3.53207	0.609094	-5.79888	6.67588e-09	1.83853e-07
Vpar_0683	UDP-glucose dehydrogenase (EC 1.1.1.22)	39.3039	-3.51913	0.742997	-4.7364	2.17553e-06	2.84743e-05
Vpar_0943	FIG01197433: hypothetical protein	23.4571	-3.51816	0.673371	-5.22469	1.74444e-07	3.17439e-06
Vpar_1337	Radical SAM family protein HutW, similar to coproporphyrinogen III oxidase, oxygen-independent, associated with heme uptake	415.86	-3.5161	0.62178	-5.65489	1.55944e-08	3.87402e-07
Vpar_1526	FIG01196932: hypothetical protein	96.6996	-3.51603	0.666489	-5.27546	1.32426e-07	2.49382e-06
Vpar_0022	membrane protein	10.8876	-3.50743	1.29364	-2.71129	0.00670219	0.0213102
Vpar_1341	MotA/TolQ/ExbB proton channel family protein	175.893	-3.50648	0.663115	-5.28789	1.23734e-07	2.35301e-06
Vpar_0995	FIG01197497: hypothetical protein	9.12863	-3.49916	0.96577	-3.62318	0.000290998	0.00179269
Vpar_1703	Putative succinate dehydrogenase cytochrome b subunit	185.946	-3.49461	0.636889	-5.487	4.08826e-08	8.96485e-07
Vpar_0675	2-C-methyl-D-erythritol 4-phosphate cytidylyltransferase (EC 2.7.7.60)	20.707	-3.49264	0.806057	-4.33299	1.47095e-05	0.00014713
Vpar_1714	FIG01197551: hypothetical protein	33.3046	-3.49257	0.686983	-5.08392	3.69721e-07	6.11402e-06
Vpar_0669	UDP-N-acetylglucosamine 4,6-dehydratase (EC 4.2.1.-)	34.4647	-3.49205	0.691962	-5.04659	4.49768e-07	7.26184e-06
Vpar_1032	Diaminopimelate decarboxylase (EC 4.1.1.20)	74.7918	-3.49115	0.664589	-5.2531	1.49564e-07	2.77442e-06
Vpar_1438	Acetolactate synthase small subunit (EC 2.2.1.6)	33.6801	-3.49098	0.721951	-4.83548	1.32822e-06	1.86238e-05
Vpar_0751	putative aminopeptidase 2	52.6889	-3.48887	0.620722	-5.62067	1.90217e-08	4.60225e-07
Vpar_0784	COG2740: Predicted nucleic-acid-binding protein implicated in transcription termination	49.6697	-3.47849	0.659962	-5.27074	1.35874e-07	2.55224e-06
Vpar_0987	ATP-utilizing enzyme of the PP-loop superfamily	1.50743	-3.47717	1.51221	-2.2994	0.0214822	0.0504038
Vpar_1309	N-acyl-L-amino acid amidohydrolase	15.8434	-3.47255	0.873561	-3.97516	7.03323e-05	0.000552473
Vpar_0328	Ferrichrome-binding periplasmic protein	8.49509	-3.46254	1.01931	-3.39695	0.000681409	0.00356875
Vpar_1542	Undecaprenyl-phosphate N-acetylglucosaminyl 1-phosphate transferase (EC 2.7.8.-)	106.534	-3.46079	0.663246	-5.21795	1.8091e-07	3.27563e-06
Vpar_0006	OrfX	14.8584	-3.45637	0.85832	-4.0269	5.65173e-05	0.000459716
Vpar_0134	Carbon starvation protein A	75.1096	-3.45509	0.652274	-5.297	1.17723e-07	2.25448e-06
Vpar_0812	FIG004454: RNA binding protein	28.802	-3.45249	0.807986	-4.27296	1.92899e-05	0.000185073
Vpar_1278	D-3-phosphoglycerate dehydrogenase (EC 1.1.1.95)	50.3979	-3.44943	0.651738	-5.29266	1.20552e-07	2.3021e-06
Vpar_1859	LSU ribosomal protein L34p	10.6812	-3.44691	0.737621	-4.67301	2.96812e-06	3.71549e-05
Vpar_1567	Argininosuccinate lyase (EC 4.3.2.1)	59.6831	-3.44537	0.639955	-5.38376	7.29442e-08	1.48443e-06
Vpar_1149	Similar to ribosomal large subunit pseudouridine synthase D, Bacillus subtilis YjbO type	11.3171	-3.44343	0.680812	-5.05783	4.24047e-07	6.89541e-06
Vpar_0961	Late competence protein ComEA, DNA receptor	3.7592	-3.44211	0.921414	-3.73568	0.000187205	0.00124761
Vpar_0704	Radical SAM domain protein	17.066	-3.44129	0.625459	-5.50202	3.75459e-08	8.32148e-07
Vpar_1430	FIG001960: FtsZ-interacting protein related to cell division	59.0569	-3.43743	0.652911	-5.26478	1.40357e-07	2.62532e-06
Vpar_1347	PTS system IIB component	6.97983	-3.43646	0.737169	-4.6617	3.13608e-06	3.89196e-05
Vpar_0463	Allophanate hydrolase 2 subunit 2 (EC 3.5.1.54)	8.20514	-3.434	0.866848	-3.96148	7.44852e-05	0.000579951
Vpar_0357	FIG01197230: hypothetical protein	53.9912	-3.42518	0.740695	-4.62428	3.75905e-06	4.5439e-05
Vpar_1549	probable amino acid carrier protein	35.8338	-3.42017	0.679109	-5.03626	4.74706e-07	7.60114e-06
Vpar_1229	Septum formation protein Maf	12.4166	-3.41838	0.699197	-4.88901	1.01345e-06	1.47138e-05
Vpar_0229	Multidrug-efflux transporter, major facilitator superfamily (MFS) (TC 2.A.1); Efflux pump Lde	19.7803	-3.41476	0.692948	-4.92787	8.3133e-07	1.23802e-05
Vpar_0483	Pyridoxal kinase (EC 2.7.1.35)	15.1239	-3.4123	0.781316	-4.36737	1.25749e-05	0.000128771
Vpar_1500	ribosomal protein L7Ae/L30e/S12e/Gadd45	80.1945	-3.40701	0.647852	-5.25893	1.44898e-07	2.69978e-06
Vpar_1627	D-serine/D-alanine/glycine transporter	31.9249	-3.40581	0.745014	-4.57147	4.8431e-06	5.66303e-05
Vpar_0843	Phosphopantothenoylcysteine decarboxylase (EC 4.1.1.36) / Phosphopantothenoylcysteine synthetase (EC 6.3.2.5)	95.1151	-3.40123	0.633701	-5.36725	7.99456e-08	1.60728e-06
Vpar_1237	Ferredoxin	15.1172	-3.3956	0.84256	-4.0301	5.57527e-05	0.000454537
Vpar_1342	TonB-dependent receptor; Outer membrane receptor for ferrienterochelin and colicins	1018.72	-3.38123	0.63382	-5.33468	9.57128e-08	1.87799e-06
Vpar_1034	Heat shock protein 60 family chaperone GroEL	472.125	-3.3808	0.618521	-5.46594	4.6046e-08	9.94649e-07
Vpar_0411	1,4-dihydroxy-2-naphthoate octaprenyltransferase (EC 2.5.1.74)	26.1348	-3.37905	0.792339	-4.26465	2.00216e-05	0.000191004
Vpar_1304	FIG01197483: hypothetical protein	7.30933	-3.37708	0.893412	-3.77998	0.000156841	0.00107817
Vpar_1340	Biopolymer transport protein ExbD/TolR	116.197	-3.37215	0.668337	-5.04558	4.52152e-07	7.2935e-06
Vpar_0746	FIG01197023: hypothetical protein	5.03011	-3.36965	1.13305	-2.97396	0.00293988	0.0113507
Vpar_1764	Chloramphenicol-sensitive protein rarD	11.252	-3.36881	0.751401	-4.48337	7.34726e-06	8.10898e-05
Vpar_1226	Rod shape-determining protein MreC	40.5332	-3.36485	0.607248	-5.54115	3.00493e-08	6.84767e-07
Vpar_1487	LSU ribosomal protein L16p (L10e)	327.516	-3.35944	0.625528	-5.37057	7.84881e-08	1.5827e-06
Vpar_0774	Xanthine/uracil/thiamine/ascorbate permease family protein	5.14488	-3.3563	0.977311	-3.43422	0.000594266	0.00319596
Vpar_1152	Malate permease	12.3739	-3.35571	0.675427	-4.96828	6.75493e-07	1.03346e-05
Vpar_1044	N-acetylmuramoyl-L-alanine amidase (EC 3.5.1.28)	357.353	-3.35304	0.689158	-4.86541	1.14218e-06	1.63315e-05
Vpar_0631	Ferrous iron transport protein A	1.87081	-3.35035	1.36013	-2.46326	0.0137681	0.0363911
Vpar_0100	FIG01197721: hypothetical protein	245.687	-3.3501	0.646898	-5.17872	2.23414e-07	3.92982e-06
Vpar_0306	UspA domain protein	34.9606	-3.34808	0.677442	-4.94224	7.72307e-07	1.16253e-05
Vpar_1046	NAD(P)HX epimerase / NAD(P)HX dehydratase	73.4879	-3.34594	0.674538	-4.96034	7.03701e-07	1.0727e-05
Vpar_0418	FIG01197479: hypothetical protein	5.7017	-3.34384	0.947768	-3.52812	0.000418521	0.00240862
Vpar_1336	Ribokinase (EC 2.7.1.15)	13.0401	-3.34097	0.719911	-4.64082	3.47038e-06	4.24428e-05
Vpar_0040	FIG01196935: hypothetical protein	6.14432	-3.34012	0.777244	-4.29739	1.72819e-05	0.000168594
Vpar_1424	Uroporphyrinogen-III methyltransferase (EC 2.1.1.107) / Uroporphyrinogen-III synthase (EC 4.2.1.75)	172.838	-3.33973	0.588831	-5.67179	1.41311e-08	3.54862e-07
Vpar_0791	Chorismate mutase I (EC 5.4.99.5) / Shikimate kinase I (EC 2.7.1.71)	99.0057	-3.33851	0.62214	-5.36617	8.04257e-08	1.61589e-06
Vpar_1628	FIG01197316: hypothetical protein	27.9845	-3.32509	0.629396	-5.28298	1.27097e-07	2.4075e-06
Vpar_1636	DNA polymerase III subunits gamma and tau (EC 2.7.7.7)	162.425	-3.32044	0.605497	-5.48383	4.16213e-08	9.10051e-07
Vpar_1490	SSU ribosomal protein S19p (S15e)	242.737	-3.30684	0.704906	-4.69117	2.71648e-06	3.44365e-05
Vpar_0677	Glycosyl transferase, group 1	20.4904	-3.30246	0.782624	-4.21972	2.44601e-05	0.000226407
Vpar_1374	Exonuclease SbcC	138.839	-3.29927	0.597466	-5.5221	3.34965e-08	7.53459e-07
Vpar_1166	FIG01197606: hypothetical protein	8.61456	-3.29776	0.671522	-4.91088	9.06679e-07	1.33497e-05
Vpar_0555	S-layer domain protein domain protein	411.637	-3.2967	0.591478	-5.57368	2.4942e-08	5.82924e-07
Vpar_0495	Dihydroneopterin aldolase (EC 4.1.2.25)	24.0261	-3.28777	0.637698	-5.15568	2.52706e-07	4.36725e-06
Vpar_1675	Magnesium and cobalt transport protein CorA	24.9531	-3.28674	0.679059	-4.84014	1.29748e-06	1.82407e-05
Vpar_1425	Porphobilinogen deaminase (EC 2.5.1.61)	92.1569	-3.28173	0.572171	-5.73557	9.71826e-09	2.56429e-07
Vpar_1413	FIG01197229: hypothetical protein	160.865	-3.27492	0.72974	-4.48779	7.1966e-06	7.95971e-05
Vpar_0142	Serine acetyltransferase (EC 2.3.1.30)	15.1415	-3.27129	0.695145	-4.70592	2.52724e-06	3.23802e-05
Vpar_0431	FIG01197219: hypothetical protein	37.5013	-3.25958	0.621154	-5.24762	1.54077e-07	2.84723e-06
Vpar_0953	Riboflavin synthase eubacterial/eukaryotic (EC 2.5.1.9)	38.9439	-3.25194	0.639148	-5.08793	3.61997e-07	6.00167e-06
Vpar_1110	Cell division protein FtsQ	138.973	-3.24794	0.62962	-5.15856	2.48854e-07	4.31011e-06
Vpar_1081	type IV prepilin peptidase	1.90163	-3.24374	1.08665	-2.98509	0.00283494	0.0110272
Vpar_1358	FIG01197276: hypothetical protein	34.9009	-3.24285	0.665203	-4.87498	1.08822e-06	1.56596e-05
Vpar_1699	MotA/TolQ/ExbB proton channel family protein	2.32985	-3.24166	1.00125	-3.2376	0.00120541	0.00563206
Vpar_0897	Integral membrane protein	42.7834	-3.23994	0.605004	-5.35524	8.54448e-08	1.70337e-06
Vpar_0610	Arginine decarboxylase (EC 4.1.1.19); Lysine decarboxylase (EC 4.1.1.18); Ornithine decarboxylase (EC 4.1.1.17)	29.8691	-3.23795	0.61824	-5.23736	1.62888e-07	2.9876e-06
Vpar_0507	Pantothenate kinase type III, CoaX-like (EC 2.7.1.33)	29.2807	-3.23714	0.701727	-4.61311	3.96692e-06	4.76575e-05
Vpar_0167	Integral membrane protein	10.3617	-3.2285	0.699033	-4.61853	3.86473e-06	4.65603e-05
Vpar_0378	O-succinylbenzoate synthase (EC 4.2.1.113)	30.7472	-3.22841	0.690541	-4.67519	2.93682e-06	3.68391e-05
Vpar_1635	FIG000557: hypothetical protein co-occurring with RecR	41.211	-3.22606	0.600388	-5.37328	7.7315e-08	1.56108e-06
Vpar_0053	CELL SURFACE PROTEIN	3063.91	-3.22104	0.581296	-5.54113	3.00522e-08	6.84767e-07
Vpar_0223	Respiratory nitrate reductase beta chain (EC 1.7.99.4)	384.483	-3.21753	0.651572	-4.9381	7.8889e-07	1.18496e-05
Vpar_1333	FIG01196969: hypothetical protein	55.3277	-3.21446	0.689811	-4.65992	3.16331e-06	3.9223e-05
Vpar_0933	Sodium-dependent transporter	31.2012	-3.21047	0.804834	-3.98899	6.63556e-05	0.00052582
Vpar_1520	Cell division protein FtsI [Peptidoglycan synthetase] (EC 2.4.1.129)	33.8885	-3.20857	0.757929	-4.23334	2.3025e-05	0.00021518
Vpar_1225	Rod shape-determining protein MreD	19.8314	-3.20754	0.574827	-5.58001	2.40499e-08	5.65288e-07
Vpar_1412	hypothetical protein	1.24892	-3.20677	1.33487	-2.40231	0.016292	0.0412186
Vpar_0453	putative ATP-dependent Clp proteinase (ATP-binding subunit)	456.04	-3.20534	0.657805	-4.87277	1.10042e-06	1.58131e-05
Vpar_0660	FIG01197100: hypothetical protein	2.5396	-3.20389	1.02351	-3.13029	0.00174633	0.00752528
Vpar_1375	Exonuclease SbcD	39.9807	-3.20215	0.636747	-5.02891	4.93264e-07	7.86254e-06
Vpar_1085	General secretion pathway protein E	5.80743	-3.20046	0.919835	-3.47938	0.000502566	0.00279324
Vpar_1177	FIG004453: protein YceG like	170.884	-3.19673	0.620525	-5.15166	2.58196e-07	4.45219e-06
Vpar_1445	copper ion binding protein	51.9309	-3.19493	0.821911	-3.88719	0.000101411	0.000750888
Vpar_1830	Periplasmic [Fe] hydrogenase large subunit (EC 1.12.7.2)	113.399	-3.19205	0.568086	-5.61896	1.92107e-08	4.6429e-07
Vpar_0196	periplasmic binding protein	126.893	-3.18966	0.63563	-5.01811	5.21833e-07	8.26184e-06
Vpar_0280	Small-conductance mechanosensitive channel	27.6763	-3.18904	0.698943	-4.56267	5.05081e-06	5.86826e-05
Vpar_1679	FIG01196920: hypothetical protein	13.6804	-3.18879	0.944763	-3.37523	0.000737553	0.00380379
Vpar_1154	amino acid permease	31.6847	-3.1857	0.730833	-4.35899	1.30661e-05	0.000133159
Vpar_0246	FIG01197205: hypothetical protein	18.574	-3.18492	0.805831	-3.95235	7.73891e-05	0.00059862
Vpar_0273	FIG01197059: hypothetical protein	146.917	-3.18197	0.653054	-4.87244	1.10227e-06	1.58324e-05
Vpar_1263	similar to ribulose-1,5-bisphosphate carboxylase, Type III, too	23.9773	-3.1785	0.669399	-4.74828	2.0515e-06	2.7105e-05
Vpar_1003	putative multidrug efflux membrane fusion protein	139.133	-3.17746	0.624899	-5.08476	3.68098e-07	6.0911e-06
Vpar_1408	hypothetical protein	5.44217	-3.17201	1.2025	-2.63784	0.00834367	0.025078
Vpar_0752	Pyruvate carboxyl transferase (EC 6.4.1.1)	607.313	-3.17091	0.593236	-5.3451	9.03654e-08	1.78755e-06
Vpar_1180	Hypothetical protein possible functionally linked with Alanyl-tRNA synthetase	42.9518	-3.1682	0.640159	-4.94908	7.45647e-07	1.12902e-05
Vpar_0608	Ribose-phosphate pyrophosphokinase (EC 2.7.6.1)	92.26	-3.16057	0.648851	-4.87102	1.11022e-06	1.59288e-05
Vpar_1547	4-diphosphocytidyl-2-C-methyl-D-erythritol kinase (EC 2.7.1.148)	22.8058	-3.16025	0.687932	-4.59383	4.35179e-06	5.16593e-05
Vpar_0645	FIG01197735: hypothetical protein	82.6361	-3.15821	0.67072	-4.70869	2.49313e-06	3.19934e-05
Vpar_0367	Phosphoribosylaminoimidazole-succinocarboxamide synthase (EC 6.3.2.6)	42.785	-3.15766	0.702417	-4.49542	6.94318e-06	7.71964e-05
Vpar_1488	SSU ribosomal protein S3p (S3e)	671.762	-3.1572	0.646271	-4.88526	1.03293e-06	1.49695e-05
Vpar_0436	Nucleoside 5-triphosphatase RdgB (dHAPTP, dITP, XTP-specific) (EC 3.6.1.15)	16.4769	-3.15707	0.671294	-4.70295	2.56425e-06	3.27839e-05
Vpar_0941	FIG01196975: hypothetical protein	47.4803	-3.15634	0.710045	-4.44526	8.77839e-06	9.45286e-05
Vpar_1611	3-dehydroquinate synthase (EC 4.2.3.4)	31.6206	-3.15334	0.648387	-4.86336	1.15412e-06	1.64763e-05
Vpar_1468	SSU ribosomal protein S11p (S14e)	224.431	-3.15073	0.674883	-4.66856	3.03322e-06	3.78614e-05
Vpar_0816	Hydrolase (HAD superfamily), YqeK	60.43	-3.15054	0.619974	-5.08173	3.74006e-07	6.17303e-06
Vpar_1617	plasmid stabilization system	1.3179	-3.14796	1.3611	-2.31281	0.0207333	0.049092
Vpar_1595	Malate dehydrogenase (EC 1.1.1.37)	1074.01	-3.14632	0.616719	-5.1017	3.36618e-07	5.63211e-06
Vpar_0416	ProP protein	19.57	-3.14618	0.618044	-5.09054	3.57053e-07	5.92795e-06
Vpar_0224	Respiratory nitrate reductase delta chain (EC 1.7.99.4)	80.1073	-3.14397	0.688613	-4.56566	4.9793e-06	5.80171e-05
Vpar_0143	Neutrophil-activating protein A	83.5373	-3.14044	0.777884	-4.03716	5.4102e-05	0.00044306
Vpar_1693	Ferrichrome ABC transporter, ATP-binding protein, fhuC	19.4359	-3.13951	0.765879	-4.09922	4.1454e-05	0.000353881
Vpar_0651	3-ketoacyl-CoA thiolase (EC 2.3.1.16) @ Acetyl-CoA acetyltransferase (EC 2.3.1.9)	13.9016	-3.13784	0.703466	-4.46054	8.17517e-06	8.90227e-05
Vpar_0898	ACT-domain-containing protein, predicted allosteric regulator of homoserine dehydrogenase	31.976	-3.13646	0.667411	-4.69943	2.60884e-06	3.32771e-05
Vpar_1051	CDP-diacylglycerol--serine O-phosphatidyltransferase (EC 2.7.8.8)	37.828	-3.13529	0.640176	-4.89754	9.70432e-07	1.41632e-05
Vpar_0954	Diaminohydroxyphosphoribosylaminopyrimidine deaminase (EC 3.5.4.26) / 5-amino-6-(5-phosphoribosylamino)uracil reductase (EC 1.1.1.193)	56.9939	-3.13518	0.606629	-5.1682	2.36356e-07	4.12285e-06
Vpar_1615	Shikimate 5-dehydrogenase I alpha (EC 1.1.1.25) / Shikimate kinase I (EC 2.7.1.71)	48.2927	-3.13032	0.607805	-5.1502	2.60207e-07	4.48288e-06
Vpar_1437	ABC transporter, ATP-binding protein	45.5455	-3.12965	0.664132	-4.71239	2.44828e-06	3.15058e-05
Vpar_1655	FIG01197743: hypothetical protein	160.639	-3.12725	0.664018	-4.70958	2.48231e-06	3.18705e-05
Vpar_1040	Inactive homolog of metal-dependent proteases, putative molecular chaperone	34.5164	-3.12659	0.711126	-4.39667	1.09923e-05	0.000114772
Vpar_1697	FIG01197357: hypothetical protein	12.1095	-3.12483	0.759344	-4.11517	3.869e-05	0.000334114
Vpar_0514	Seryl-tRNA synthetase (EC 6.1.1.11)	195.29	-3.1182	0.602025	-5.17951	2.22468e-07	3.91629e-06
Vpar_1756	Biopolymer transport protein ExbD/TolR	7.81631	-3.11616	0.720548	-4.3247	1.52739e-05	0.000151844
Vpar_1178	FIG01196989: hypothetical protein	64.1098	-3.11347	0.614489	-5.06676	4.04637e-07	6.6124e-06
Vpar_0558	Cof-like hydrolase	20.2995	-3.10885	0.661968	-4.69637	2.64822e-06	3.36824e-05
Vpar_0690	Enoyl-[acyl-carrier-protein] reductase [FMN] (EC 1.3.1.9)	128.168	-3.10876	0.623195	-4.98843	6.08709e-07	9.4525e-06
Vpar_0023	UDP-galactopyranose mutase (EC 5.4.99.9)	19.0834	-3.10319	0.697439	-4.44941	8.61063e-06	9.29611e-05
Vpar_1613	Chorismate synthase (EC 4.2.3.5)	64.4413	-3.09688	0.579754	-5.34171	9.20735e-08	1.81688e-06
Vpar_1120	Cell division protein MraZ	61.0455	-3.09584	0.631035	-4.90598	9.29618e-07	1.36382e-05
Vpar_0802	FIG01197157: hypothetical protein	58.9151	-3.091	0.645306	-4.78998	1.66797e-06	2.26635e-05
Vpar_1724	Low temperature requirement C protein	9.05508	-3.08848	0.669682	-4.61186	3.99075e-06	4.78887e-05
Vpar_0758	D-glycero-D-manno-heptose 1,7-bisphosphate phosphatase (EC 3.1.1.-); Histidinol-phosphatase (EC 3.1.3.15)	37.0155	-3.08676	0.625501	-4.93486	8.02103e-07	1.20096e-05
Vpar_1663	FIG01197220: hypothetical protein	8.44881	-3.08199	0.848768	-3.63113	0.000282181	0.00174971
Vpar_1828	archaeal ATPase, fused to C-terminal DUF234 domain	13.9213	-3.07729	0.652386	-4.71697	2.39377e-06	3.09207e-05
Vpar_0957	FIG01197032: hypothetical protein	4.21357	-3.07631	0.983487	-3.12796	0.00176023	0.00757107
Vpar_0217	Ferrochelatase, protoheme ferro-lyase (EC 4.99.1.1)	64.7239	-3.07342	0.663125	-4.63475	3.57377e-06	4.34875e-05
Vpar_1128	Cob(I)alamin adenosyltransferase (EC 2.5.1.17)	51.9044	-3.06937	0.651069	-4.71435	2.42486e-06	3.12579e-05
Vpar_0278	L-asparaginase (EC 3.5.1.1)	64.1101	-3.06716	0.671882	-4.56502	4.99448e-06	5.81721e-05
Vpar_1127	Superoxide reductase (EC 1.15.1.2)	231.122	-3.06507	0.678821	-4.51529	6.32306e-06	7.1175e-05
Vpar_0806	Transketolase, C-terminal section (EC 2.2.1.1)	118.705	-3.06324	0.635431	-4.82072	1.43039e-06	1.98286e-05
Vpar_0198	Fe(III) dicitrate ABC transporter, ATP-binding protein	48.8283	-3.05974	0.653316	-4.68339	2.82163e-06	3.55699e-05
Vpar_1571	Multimodular transpeptidase-transglycosylase (EC 2.4.1.129) (EC 3.4.-.-)	16.5007	-3.05419	0.648055	-4.71285	2.44273e-06	3.14508e-05
Vpar_0197	Iron(III) dicitrate transport system permease protein FecD (TC 3.A.1.14.1)	95.793	-3.054	0.676379	-4.51523	6.32495e-06	7.11911e-05
Vpar_0356	Tripeptide aminopeptidase (EC 3.4.11.4)	44.8255	-3.05333	0.61557	-4.96017	7.04333e-07	1.0735e-05
Vpar_0814	Gamma-glutamyl phosphate reductase (EC 1.2.1.41)	158.695	-3.04867	0.605339	-5.03629	4.74632e-07	7.60073e-06
Vpar_0496	2-amino-4-hydroxy-6-hydroxymethyldihydropteridine pyrophosphokinase (EC 2.7.6.3)	31.153	-3.04845	0.611266	-4.9871	6.12917e-07	9.50579e-06
Vpar_0409	Cytidine deaminase (EC 3.5.4.5)	5.60435	-3.04703	0.896537	-3.39867	0.000677137	0.00355214
Vpar_0682	UDP-glucuronate 5'-epimerase (EC 5.1.3.12)	20.4215	-3.04561	0.757415	-4.02106	5.79361e-05	0.000469183
Vpar_1249	Acetyl-CoA hydrolase( EC:3.1.2.1 )	487.339	-3.04385	0.531406	-5.72793	1.01663e-08	2.66585e-07
Vpar_0245	FliB family protein	4.25644	-3.04298	0.773666	-3.9332	8.38214e-05	0.000639785
Vpar_0573	membrane spanning protein	5.23219	-3.03993	0.839246	-3.62222	0.000292091	0.00179799
Vpar_1546	FIG01197529: hypothetical protein	21.534	-3.03944	0.723729	-4.19969	2.67281e-05	0.000244305
Vpar_1123	glutamyl-Q-tRNA synthetase	42.933	-3.03485	0.611519	-4.9628	6.94836e-07	1.06012e-05
Vpar_1696	TonB-dependent receptor; Outer membrane receptor for ferrienterochelin and colicins	72.8985	-3.0233	0.688473	-4.39131	1.12668e-05	0.000117196
Vpar_1593	Branched-chain amino acid transport system carrier protein	37.0503	-3.02045	0.606124	-4.98323	6.25328e-07	9.66578e-06
Vpar_0905	Adenosylcobinamide-phosphate guanylyltransferase (EC 2.7.7.62)	40.8915	-3.01789	0.624445	-4.83291	1.34551e-06	1.88322e-05
Vpar_1072	Macrolide-specific efflux protein MacA	127.945	-3.01482	0.694219	-4.34275	1.40711e-05	0.000141705
Vpar_1148	FIG01197400: hypothetical protein	67.0232	-3.00796	0.550343	-5.46561	4.61316e-08	9.95942e-07
Vpar_0035	FIG01197286: hypothetical protein	5.02672	-3.00645	0.903614	-3.32714	0.000877426	0.00437815
Vpar_0277	NAD synthetase (EC 6.3.1.5)	40.8498	-3.00544	0.647279	-4.64318	3.43084e-06	4.20623e-05
Vpar_0779	Dephospho-CoA kinase (EC 2.7.1.24)	34.077	-3.00435	0.751195	-3.99943	6.34953e-05	0.000506938
Vpar_1723	Nicotinamidase (EC 3.5.1.19)	9.57113	-3.00169	0.75147	-3.99443	6.4851e-05	0.000515742
Vpar_0175	FIG01197401: hypothetical protein	34.9553	-2.99915	0.664542	-4.51311	6.38848e-06	7.17967e-05
Vpar_0305	FIG01197359: hypothetical protein	74.723	-2.99544	0.619038	-4.83887	1.3058e-06	1.83443e-05
Vpar_0390	Aliphatic amidase amiE (EC 3.5.1.4)	13.7788	-2.98628	0.852438	-3.50322	0.000459671	0.00259959
Vpar_0021	Undecaprenyl-phosphate galactosephosphotransferase (EC 2.7.8.6)	25.5294	-2.98617	0.610144	-4.8942	9.87067e-07	1.43749e-05
Vpar_1077	FIG01197238: hypothetical protein	1.3929	-2.98604	1.2273	-2.43301	0.0149739	0.0387311
Vpar_0834	Glycerol-3-phosphate dehydrogenase [NAD(P)+] (EC 1.1.1.94)	92.2813	-2.98527	0.635428	-4.69805	2.62655e-06	3.34567e-05
Vpar_1787	hypothetical protein	0.747306	-2.98171	1.48166	-2.01242	0.0441761	0.0861621
Vpar_1194	Queuosine biosynthesis QueD, PTPS-I	7.65308	-2.97884	0.747342	-3.98591	6.72211e-05	0.000531862
Vpar_0673	Undecaprenyl-phosphate galactosephosphotransferase (EC 2.7.8.6)	10.9062	-2.97207	0.791831	-3.75341	0.000174446	0.00117809
Vpar_0242	FIG01197029: hypothetical protein	6.01556	-2.97039	0.874324	-3.39736	0.000680392	0.00356488
Vpar_0619	Exopolyphosphatase (EC 3.6.1.11)	49.9661	-2.96993	0.741345	-4.00615	6.17175e-05	0.000494656
Vpar_0618	Exopolyphosphatase (EC 3.6.1.11)	26.1765	-2.96734	0.594244	-4.99346	5.93057e-07	9.23996e-06
Vpar_1450	LSU ribosomal protein L13p (L13Ae)	73.9646	-2.96524	0.679806	-4.36189	1.28946e-05	0.000131611
Vpar_1082	FIG01196991: hypothetical protein	1.83273	-2.96255	1.23531	-2.39822	0.0164749	0.0415835
Vpar_0606	Adenine phosphoribosyltransferase (EC 2.4.2.7)	37.2195	-2.9577	0.716112	-4.13022	3.62412e-05	0.000315711
Vpar_1021	ClpB protein	203.741	-2.95645	0.617362	-4.78885	1.67737e-06	2.27636e-05
Vpar_1845	conserved hypothetical protein	76.0571	-2.95499	0.637365	-4.63627	3.54759e-06	4.32255e-05
Vpar_1541	UDP-N-acetylglucosamine 2-epimerase (EC 5.1.3.14)	125.613	-2.95453	0.699068	-4.22639	2.37471e-05	0.000220929
Vpar_1119	rRNA small subunit methyltransferase H	169.449	-2.95378	0.633825	-4.66025	3.1583e-06	3.91671e-05
Vpar_1002	RND efflux system, inner membrane transporter CmeB	587.255	-2.95075	0.741655	-3.9786	6.93226e-05	0.000545953
Vpar_1015	Cysteinyl-tRNA synthetase (EC 6.1.1.16)	173.019	-2.94757	0.613742	-4.80263	1.56598e-06	2.14795e-05
Vpar_1579	Exonuclease SbcC	181.043	-2.94745	0.599515	-4.91639	8.81538e-07	1.30253e-05
Vpar_0048	Type IV fimbrial biogenesis protein PilY1	645.951	-2.93917	0.49769	-5.90562	3.5132e-09	1.05163e-07
Vpar_0270	FIG01197352: hypothetical protein	1083.23	-2.93383	0.684577	-4.28562	1.82231e-05	0.000176224
Vpar_0057	FIG01197682: hypothetical protein	102.568	-2.93356	0.634111	-4.62626	3.7233e-06	4.50737e-05
Vpar_1516	FIG01197160: hypothetical protein	146.517	-2.93242	0.677583	-4.32776	1.50636e-05	0.000150137
Vpar_0298	FIG01196868: hypothetical protein	36.1728	-2.92686	0.749473	-3.90523	9.4135e-05	0.000705749
Vpar_1043	spore germination protein-like	169.788	-2.9257	0.680846	-4.29715	1.73007e-05	0.000168743
Vpar_0744	Fumarylacetoacetate hydrolase family protein	11.2165	-2.92191	0.812043	-3.59822	0.000320408	0.00193835
Vpar_0412	FIG01196973: hypothetical protein	37.803	-2.91558	0.667956	-4.36492	1.27167e-05	0.000130026
Vpar_1012	Hypothetical protein DUF901, similar to C-terminal domain of ribosome protection-type Tc-resistance proteins	41.6531	-2.91534	0.651941	-4.47179	7.75679e-06	8.50765e-05
Vpar_1650	Predicted L-lactate dehydrogenase, hypothetical protein subunit YkgG	139.589	-2.91463	0.568544	-5.12649	2.952e-07	5.01274e-06
Vpar_0469	FIG028593: membrane protein	90.8837	-2.90723	0.732135	-3.97089	7.1605e-05	0.000560715
Vpar_0793	Competence protein F, interruption-N	12.8722	-2.90385	0.638889	-4.54515	5.48953e-06	6.29538e-05
Vpar_0349	FIG01197013: hypothetical protein	21.2718	-2.90244	0.83594	-3.47207	0.000516461	0.00285552
Vpar_0254	Pyruvate formate-lyase (EC 2.3.1.54)	138.385	-2.89446	0.671579	-4.30993	1.63304e-05	0.000160678
Vpar_0932	Pantoate--beta-alanine ligase (EC 6.3.2.1)	44.4626	-2.8928	0.745081	-3.88253	0.000103376	0.00076314
Vpar_0029	Lipopolysaccharide cholinephosphotransferase LicD1 (EC 2.7.8.-)	4.31823	-2.89087	1.08176	-2.67238	0.00753158	0.0232254
Vpar_1717	protein of unknown function DUF1121	4.24638	-2.88959	0.762536	-3.78945	0.000150982	0.00104424
Vpar_1525	transcriptional regulator, Crp/Fnr family	16.2709	-2.88879	0.726867	-3.97431	7.05829e-05	0.000554104
Vpar_1061	Phosphoenolpyruvate synthase (EC 2.7.9.2)	668.996	-2.88718	0.718767	-4.01685	5.89814e-05	0.000476249
Vpar_0408	Pyrimidine-nucleoside phosphorylase (EC 2.4.2.2)	24.397	-2.88678	0.643028	-4.48936	7.14375e-06	7.90803e-05
Vpar_1778	Organic hydroperoxide resistance transcriptional regulator	76.1444	-2.88506	0.719798	-4.00815	6.11957e-05	0.000491287
Vpar_1519	Methylenetetrahydrofolate dehydrogenase (NADP+) (EC 1.5.1.5) / Methenyltetrahydrofolate cyclohydrolase (EC 3.5.4.9)	22.0381	-2.88141	0.743099	-3.87756	0.000105509	0.000775859
Vpar_0486	Oligopeptide transport ATP-binding protein OppD (TC 3.A.1.5.1)	53.3338	-2.87698	0.63188	-4.55305	5.28738e-06	6.09423e-05
Vpar_0153	Catalyzes the cleavage of p-aminobenzoyl-glutamate to p-aminobenzoate and glutamate, subunit A	28.9959	-2.86959	0.718984	-3.99117	6.57471e-05	0.000521718
Vpar_0844	Sulfate permease	60.4419	-2.86943	0.607183	-4.72581	2.29205e-06	2.97805e-05
Vpar_0293	uncharacterized secreted protein, YBBR Bacillus subtilis homolog	78.4182	-2.86695	0.737625	-3.88674	0.000101601	0.000752081
Vpar_1432	COG1496: Uncharacterized conserved protein	34.964	-2.8576	0.652413	-4.38005	1.18654e-05	0.000122583
Vpar_0476	Rrf2 family transcriptional regulator	43.7093	-2.85453	0.588128	-4.85358	1.2125e-06	1.71847e-05
Vpar_0362	FIG01197709: hypothetical protein	31.426	-2.85429	0.750175	-3.80483	0.000141901	0.000992779
Vpar_1228	DNA repair protein RadC	17.1533	-2.85284	0.750386	-3.80183	0.000143632	0.00100249
Vpar_0689	carbonic anhydrase, family 3	65.0237	-2.84964	0.677028	-4.20904	2.56454e-05	0.00023584
Vpar_1653	FIG01197164: hypothetical protein	452.951	-2.84817	0.655826	-4.34288	1.40628e-05	0.000141649
Vpar_1630	Cobalt-zinc-cadmium resistance protein	94.7464	-2.84683	0.648177	-4.39205	1.12286e-05	0.000116877
Vpar_0678	Oligosaccharide repeat unit polymerase Wzy	29.4623	-2.84544	0.707285	-4.02304	5.74522e-05	0.000466014
Vpar_0647	OstA family protein	409.472	-2.84158	0.590274	-4.814	1.47938e-06	2.04437e-05
Vpar_0609	Peptidyl-tRNA hydrolase (EC 3.1.1.29)	89.5997	-2.83969	0.669044	-4.24439	2.19188e-05	0.000206524
Vpar_1393	FIG01197404: hypothetical protein	61.0177	-2.83639	0.864428	-3.28123	0.00103354	0.00498737
Vpar_1847	Chromosome (plasmid) partitioning protein ParB / Stage 0 sporulation protein J	52.6924	-2.83323	0.550759	-5.14422	2.6863e-07	4.61414e-06
Vpar_1105	Biosynthetic Aromatic amino acid aminotransferase alpha (EC 2.6.1.57) @ Aspartate aminotransferase (EC 2.6.1.1)	92.9551	-2.82808	0.698113	-4.05104	5.09897e-05	0.000421403
Vpar_1129	Cobyrinic acid A,C-diamide synthase	138.175	-2.82803	0.658468	-4.29487	1.74795e-05	0.000170236
Vpar_0250	D-3-phosphoglycerate dehydrogenase (EC 1.1.1.95)	22.7588	-2.82539	0.632189	-4.46922	7.85061e-06	8.59353e-05
Vpar_0885	Ribosomal RNA small subunit methyltransferase E (EC 2.1.1.-)	35.7524	-2.82364	0.565369	-4.99433	5.90412e-07	9.21023e-06
Vpar_0562	Translation initiation factor 2	229.667	-2.82082	0.570624	-4.9434	7.67712e-07	1.15741e-05
Vpar_0820	Trk system potassium uptake protein TrkA	80.7765	-2.81824	0.587587	-4.79629	1.61632e-06	2.20451e-05
Vpar_0526	FIG01197110: hypothetical protein	246.534	-2.81804	0.585421	-4.8137	1.48159e-06	2.04706e-05
Vpar_1153	Glutamine amidotransferase, class I	25.4877	-2.81539	0.729435	-3.85968	0.000113536	0.000825014
Vpar_0036	TonB-like	7.61333	-2.80832	0.946099	-2.96831	0.00299439	0.0115124
Vpar_0803	FIG01197540: hypothetical protein	199.968	-2.80505	0.565282	-4.96221	6.96948e-07	1.06303e-05
Vpar_0326	Iron(III) dicitrate transport ATP-binding protein fecE	5.03372	-2.80483	1.2264	-2.28704	0.0221934	0.0515134
Vpar_0975	FIG01197616: hypothetical protein	2.89448	-2.78949	1.06937	-2.60852	0.0090934	0.0267391
Vpar_1782	FIG01197126: hypothetical protein	8.85882	-2.78756	0.750233	-3.71558	0.000202734	0.00133135
Vpar_1244	Acetyl-coenzyme A carboxyl transferase alpha chain (EC 6.4.1.2) / Acetyl-coenzyme A carboxyl transferase beta chain (EC 6.4.1.2); Propionyl-CoA carboxylase beta chain (EC 6.4.1.3)	1635.68	-2.78636	0.58502	-4.76285	1.90881e-06	2.54968e-05
Vpar_0925	SAM-dependent methyltransferase, MraW methylase family (EC 2.1.1.-)	59.4594	-2.7828	0.738179	-3.76982	0.000163366	0.00111571
Vpar_0010	FIG01197092: hypothetical protein	200.532	-2.78188	0.598604	-4.64727	3.36352e-06	4.13645e-05
Vpar_1669	Transcription regulator [contains diacylglycerol kinase catalytic domain]	32.4714	-2.78186	0.663181	-4.19472	2.73215e-05	0.000248908
Vpar_0681	Lipopolysaccharide biosynthesis protein WzxC	23.3727	-2.77644	0.69529	-3.99321	6.51834e-05	0.000517855
Vpar_0840	FIG003307: hypothetical protein	28.7668	-2.77514	0.553287	-5.01574	5.28304e-07	8.3537e-06
Vpar_0427	FIG01197195: hypothetical protein	288.24	-2.77309	0.681749	-4.06761	4.74976e-05	0.000396817
Vpar_1200	Molybdopterin binding motif, CinA N-terminal domain / C-terminal domain of CinA type S	116.289	-2.77252	0.550302	-5.03819	4.69963e-07	7.53531e-06
Vpar_1852	rRNA small subunit 7-methylguanosine (m7G) methyltransferase GidB	40.9024	-2.77167	0.596295	-4.64815	3.34919e-06	4.12047e-05
Vpar_0015	sulfatase	91.8554	-2.76816	0.597328	-4.63424	3.58259e-06	4.35847e-05
Vpar_0554	Signal peptidase I (EC 3.4.21.89)	30.4001	-2.76768	0.694635	-3.98436	6.76611e-05	0.000534825
Vpar_1641	secretion protein HlyD	80.5337	-2.76741	0.619466	-4.46741	7.9174e-06	8.65685e-05
Vpar_0011	Putative RND family drug transporter	58.5357	-2.76551	0.592738	-4.66566	3.0763e-06	3.83034e-05
Vpar_1695	Heme transporter IsdDEF, lipoprotein IsdE	23.4228	-2.76464	0.824205	-3.35431	0.000795643	0.00404171
Vpar_0003	FIG002958: hypothetical protein	19.6159	-2.76318	0.764554	-3.61411	0.000301385	0.00184407
Vpar_1024	Transcriptional regulator CtsR	59.9015	-2.763	0.70572	-3.91515	9.03485e-05	0.000682046
Vpar_0276	Nicotinate phosphoribosyltransferase (EC 2.4.2.11)	77.8114	-2.76049	0.605014	-4.56269	5.05022e-06	5.86801e-05
Vpar_0272	Uncharacterized membrane protein, YCGQ B. subtilis homolog	99.101	-2.7593	0.587874	-4.69369	2.68321e-06	3.40632e-05
Vpar_0799	Ribosomal subunit interface protein	71.9364	-2.75872	0.732183	-3.76781	0.000164686	0.00112343
Vpar_1829	Beta-hexosaminidase (EC 3.2.1.52)	21.1655	-2.75425	0.594974	-4.62919	3.67108e-06	4.45304e-05
Vpar_1788	DNA-3-methyladenine glycosylase (EC 3.2.2.20)	11.1598	-2.75311	0.742088	-3.70995	0.000207298	0.00135649
Vpar_0413	FIG01197354: hypothetical protein	124.807	-2.74942	0.698464	-3.93638	8.27206e-05	0.000632704
Vpar_1121	Thioredoxin	107.173	-2.74831	0.705879	-3.89345	9.88269e-05	0.000735022
Vpar_1190	FIG042796: Hypothetical protein	17.1388	-2.74508	0.619862	-4.42853	9.48767e-06	0.000101075
Vpar_0075	Aspartate aminotransferase (EC 2.6.1.1)	105.524	-2.74313	0.725314	-3.78199	0.000155581	0.00107046
Vpar_0629	DNA topoisomerase III (EC 5.99.1.2)	87.5865	-2.74312	0.558093	-4.91516	8.87098e-07	1.3091e-05
Vpar_1647	Ferredoxin	24.2954	-2.74298	0.594052	-4.6174	3.88572e-06	4.67914e-05
Vpar_0691	Rubredoxin	9.65534	-2.74254	0.95702	-2.86571	0.00416071	0.0148255
Vpar_1054	Inosine-5'-monophosphate dehydrogenase (EC 1.1.1.205)	199.367	-2.7392	0.635592	-4.30969	1.63486e-05	0.000160806
Vpar_1527	Hypothetical protein ywlG	21.9054	-2.73708	0.665591	-4.11225	3.91814e-05	0.000337304
Vpar_0931	Aspartate 1-decarboxylase (EC 4.1.1.11)	15.414	-2.73615	0.710878	-3.84898	0.000118613	0.000855251
Vpar_1019	Pili retraction protein pilT	96.008	-2.73281	0.647143	-4.22289	2.41189e-05	0.00022377
Vpar_1531	ATP synthase epsilon chain (EC 3.6.3.14)	104.446	-2.73215	0.645598	-4.23197	2.31652e-05	0.000216373
Vpar_1662	Metallophosphoesterase	35.8491	-2.72866	0.73179	-3.72874	0.000192438	0.00127672
Vpar_1530	FIG01196907: hypothetical protein	79.8669	-2.72708	0.652819	-4.17739	2.94872e-05	0.000265209
Vpar_0745	Branched-chain amino acid aminotransferase (EC 2.6.1.42)	80.7621	-2.72521	0.640814	-4.25273	2.11182e-05	0.000200074
Vpar_1191	Putative tRNA-m1A22 methylase	20.235	-2.72232	0.816935	-3.33236	0.000861117	0.00431121
Vpar_1769	FIG01197073: hypothetical protein	8.32373	-2.72081	0.706795	-3.8495	0.000118361	0.000853675
Vpar_1505	FIG01197154: hypothetical protein	18.4727	-2.71869	0.65339	-4.1609	3.16994e-05	0.00028198
Vpar_1193	Queuosine Biosynthesis QueE Radical SAM	12.5895	-2.71744	0.716387	-3.79325	0.000148688	0.00103109
Vpar_1840	FIG01197011: hypothetical protein	213.289	-2.71451	0.677759	-4.00512	6.19851e-05	0.000496365
Vpar_0668	polysaccharide export protein	11.2432	-2.71163	0.708997	-3.8246	0.000130984	0.000929531
Vpar_1211	Hydroxyacylglutathione hydrolase (EC 3.1.2.6)	126.105	-2.70861	0.624195	-4.33938	1.42888e-05	0.000143543
Vpar_0289	Xanthine and CO dehydrogenases maturation factor, XdhC/CoxF family	87.5489	-2.70578	0.681734	-3.96896	7.21865e-05	0.000564473
Vpar_0215	FIG01197284: hypothetical protein	229.173	-2.70171	0.673514	-4.01137	6.03664e-05	0.00048556
Vpar_0169	hypothetical protein	0.123269	-2.70062	2.09892	-1.28667	0.198208	NA
Vpar_0921	Octaprenyl diphosphate synthase (EC 2.5.1.90) / Dimethylallyltransferase (EC 2.5.1.1) / Geranyltranstransferase (EC 2.5.1.10) / Geranylgeranyl diphosphate synthase (EC 2.5.1.29)	95.8136	-2.69993	0.651072	-4.1469	3.37008e-05	0.000296868
Vpar_0285	Xanthine dehydrogenase iron-sulfur subunit (EC 1.17.1.4)	31.6372	-2.69745	0.647494	-4.16599	3.10001e-05	0.000276696
Vpar_0135	FIG01197638: hypothetical protein	31.4114	-2.69355	0.651774	-4.13264	3.58618e-05	0.000313004
Vpar_1713	Glutathione peroxidase (EC 1.11.1.9)	25.2194	-2.69329	0.784907	-3.43135	0.000600583	0.00322345
Vpar_1576	Na+/H+ antiporter, ortholog YQKI B.subtilis	129.226	-2.69305	0.665444	-4.047	5.18785e-05	0.000427517
Vpar_0927	DNA repair protein RecN	138.355	-2.68936	0.674514	-3.9871	6.68848e-05	0.000529715
Vpar_0065	TonB-dependent receptor	73.7566	-2.68719	0.835216	-3.21736	0.00129375	0.00595892
Vpar_1189	Thioredoxin	20.7122	-2.68522	0.841644	-3.19044	0.00142055	0.00641539
Vpar_1136	iron compound ABC transporter, periplasmic iron compound-binding protein	392.845	-2.68353	0.594721	-4.51225	6.41432e-06	7.204e-05
Vpar_0027	capsular polysaccharide biosynthesis protein	7.21862	-2.68175	0.993355	-2.69969	0.0069405	0.0218531
Vpar_0433	N-methylhydantoinase (ATP-hydrolyzing) (EC 3.5.2.14)	28.9828	-2.67826	0.758095	-3.53288	0.000411062	0.00237336
Vpar_0942	FIG01197690: hypothetical protein	57.7096	-2.67149	0.63882	-4.18192	2.89058e-05	0.000260827
Vpar_0232	Putative membrane protein YeiH	13.5023	-2.67053	0.661835	-4.03504	5.45935e-05	0.000446542
Vpar_0466	hypothetical protein	0.575924	-2.66687	1.38291	-1.92844	0.0538001	0.0990536
Vpar_1348	PTS system, 3-keto-L-gulonate/L-ascorbate specific IIA component (PtxA)	16.2877	-2.66318	0.645413	-4.12632	3.68619e-05	0.00032038
Vpar_1841	FIG01197652: hypothetical protein	41.3361	-2.65925	0.639159	-4.16055	3.17482e-05	0.000282349
Vpar_1492	LSU ribosomal protein L23p (L23Ae)	362.594	-2.65469	0.75072	-3.5362	0.000405929	0.00234968
Vpar_0920	Exodeoxyribonuclease VII small subunit (EC 3.1.11.6)	16.9291	-2.65344	0.804952	-3.2964	0.000979314	0.00478188
Vpar_1436	Ketol-acid reductoisomerase (EC 1.1.1.86)	144.593	-2.65311	0.619289	-4.28413	1.83457e-05	0.000177211
Vpar_0470	Dihydrolipoamide dehydrogenase (EC 1.8.1.4)	580.881	-2.65093	0.669283	-3.96085	7.4684e-05	0.000581206
Vpar_0552	Resolvase, RNase H domain protein fold	28.9984	-2.64869	0.741231	-3.57336	0.000352432	0.00209286
Vpar_1405	Pyruvate kinase (EC 2.7.1.40)	138.055	-2.64863	0.548275	-4.83084	1.3596e-06	1.89768e-05
Vpar_0042	Autotransporter adhesin	826.026	-2.64639	0.593469	-4.4592	8.2267e-06	8.95083e-05
Vpar_0661	bacterial type II/III secretion system protein	4.95697	-2.64566	0.962555	-2.74858	0.00598548	0.0195632
Vpar_0692	COG1399 protein, clustered with ribosomal protein L32p	128.633	-2.64058	0.748915	-3.52588	0.000422081	0.00242605
Vpar_1042	Thiamine-monophosphate kinase (EC 2.7.4.16)	15.8499	-2.63789	0.581033	-4.54	5.62535e-06	6.43021e-05
Vpar_1274	Flavodoxin	269.455	-2.63109	0.66073	-3.98209	6.83131e-05	0.000539126
Vpar_0839	Protein YicC	56.6404	-2.62681	0.602046	-4.36313	1.28212e-05	0.000130973
Vpar_1041	ATPase YjeE, predicted to have essential role in cell wall biosynthesis	21.386	-2.62621	0.673776	-3.89776	9.70873e-05	0.000724076
Vpar_0111	Oxidoreductase( EC:1.1.1.- )	37.7267	-2.62127	0.733193	-3.57514	0.000350038	0.00208096
Vpar_0089	hypothetical protein	0.446189	-2.61885	1.77891	-1.47217	0.140976	0.21335
Vpar_0150	probable beta-D-galactosidase	7.83521	-2.61827	0.794396	-3.29593	0.000980962	0.00478748
Vpar_1018	2-C-methyl-D-erythritol 4-phosphate cytidylyltransferase (EC 2.7.7.60) / 2-C-methyl-D-erythritol 2,4-cyclodiphosphate synthase (EC 4.6.1.12)	97.7415	-2.61659	0.703915	-3.71719	0.000201452	0.0013245
Vpar_1594	Anaerobic dehydrogenases, typically selenocysteine-containing	38.487	-2.61585	0.65105	-4.01789	5.87223e-05	0.000474479
Vpar_1658	calcineurin-like phosphoesterase	72.0055	-2.61265	0.705173	-3.70498	0.000211411	0.00137904
Vpar_0578	KH domain RNA binding protein YlqC	73.9676	-2.60871	0.827414	-3.15285	0.00161685	0.00708732
Vpar_0711	Dihydrolipoamide acetyltransferase	18.884	-2.60653	0.647033	-4.02844	5.61486e-05	0.000457211
Vpar_1706	DNA-binding response regulator	110.07	-2.60514	0.691474	-3.76751	0.000164881	0.00112456
Vpar_0670	Tyrosine-protein kinase wzc (EC 2.7.10.2)	49.5552	-2.60507	0.687521	-3.78907	0.000151212	0.00104536
Vpar_0659	UDP-glucose 4-epimerase (EC 5.1.3.2)	102.032	-2.60195	0.73877	-3.522	0.000428305	0.00245463
Vpar_0528	outer membrane chaperone Skp (OmpH)	144.878	-2.60152	0.622542	-4.17887	2.92967e-05	0.000263786
Vpar_0574	Putative Dihydrolipoamide dehydrogenase (EC 1.8.1.4); Mercuric ion reductase (EC 1.16.1.1); PF00070 family, FAD-dependent NAD(P)-disulphide oxidoreductase	205.067	-2.59962	0.713469	-3.64363	0.000268821	0.00168048
Vpar_1444	Cupin 2, conserved barrel domain protein	29.3713	-2.59632	0.731182	-3.55086	0.000383979	0.0022445
Vpar_0478	Cytochrome d ubiquinol oxidase subunit II (EC 1.10.3.-)	140.918	-2.59511	0.603925	-4.29708	1.73065e-05	0.00016876
Vpar_1359	DNA-binding protein HBsu	130.618	-2.59249	0.596081	-4.34922	1.36621e-05	0.000138205
Vpar_0407	Deoxyribose-phosphate aldolase (EC 4.1.2.4)	24.864	-2.5891	0.621638	-4.16496	3.11403e-05	0.000277787
Vpar_1440	Threonine dehydratase (EC 4.3.1.19)	68.6625	-2.58591	0.638955	-4.04709	5.18585e-05	0.000427405
Vpar_0901	Peptidase M48, Ste24p precursor	230.722	-2.5857	0.667466	-3.8739	0.000107108	0.000786013
Vpar_0379	FIG01197271: hypothetical protein	10.6674	-2.58282	0.658583	-3.92178	8.78977e-05	0.000666165
Vpar_0884	Ribosomal protein L11 methyltransferase (EC 2.1.1.-)	33.1663	-2.58106	0.759443	-3.39863	0.000677252	0.00355251
Vpar_0435	Ribonuclease PH (EC 2.7.7.56)	18.2252	-2.58054	0.657135	-3.92695	8.6029e-05	0.000654026
Vpar_0842	DNA-directed RNA polymerase omega subunit (EC 2.7.7.6)	15.219	-2.58032	0.792169	-3.25729	0.00112482	0.0053317
Vpar_0926	Arginine pathway regulatory protein ArgR, repressor of arg regulon	83.1177	-2.57936	0.724902	-3.55822	0.000373382	0.00219268
Vpar_0688	Chloride channel protein	42.4294	-2.57744	0.725162	-3.5543	0.000378992	0.00222013
Vpar_1245	Methylmalonyl-CoA epimerase (EC 5.1.99.1)	171.936	-2.57615	0.589447	-4.37046	1.23984e-05	0.000127268
Vpar_1766	FIG01196959: hypothetical protein	8.90539	-2.57595	0.661243	-3.89562	9.79465e-05	0.000729489
Vpar_1777	FIG01197310: hypothetical protein	80.8667	-2.57498	0.65066	-3.9575	7.57386e-05	0.000588143
Vpar_1639	FIG01197074: hypothetical protein	65.7412	-2.5637	0.664504	-3.85807	0.000114287	0.000829283
Vpar_0186	hypothetical protein	19.5789	-2.563	0.628067	-4.08077	4.48864e-05	0.000378388
Vpar_0889	Transamidase GatB domain protein	47.3156	-2.56072	0.669214	-3.82646	0.00013	0.000923449
Vpar_1112	UDP-N-acetylmuramate--alanine ligase (EC 6.3.2.8)	81.2774	-2.55863	0.524642	-4.87691	1.07761e-06	1.55286e-05
Vpar_1088	Triosephosphate isomerase (EC 5.3.1.1)	190.069	-2.55383	0.721032	-3.54192	0.000397232	0.00230796
Vpar_0917	Transcription termination protein NusB	55.1215	-2.55311	0.688975	-3.70566	0.000210842	0.00137578
Vpar_0001	Chromosomal replication initiator protein DnaA	92.6937	-2.55197	0.624265	-4.08797	4.35165e-05	0.000368846
Vpar_1246	putative periplasmic protein kinase ArgK and related GTPases of G3E family	687.915	-2.54978	0.548225	-4.65097	3.30379e-06	4.07238e-05
Vpar_1621	Xanthine/uracil/thiamine/ascorbate permease family protein	93.2665	-2.54751	0.696158	-3.65938	0.000252825	0.00159753
Vpar_0627	Sodium/glutamate symporter	144.33	-2.54585	0.694218	-3.66721	0.000245209	0.00155786
Vpar_1299	Molybdopterin-guanine dinucleotide biosynthesis protein B	75.8742	-2.54539	0.732321	-3.47579	0.000509355	0.00282358
Vpar_0895	rRNA methylase	23.5108	-2.54296	0.766437	-3.3179	0.000906964	0.00449715
Vpar_0214	Exonuclease SbcD	60.7853	-2.53968	0.754799	-3.36471	0.000766233	0.00392104
Vpar_0004	DNA recombination and repair protein RecF	107.797	-2.53621	0.604072	-4.19852	2.6867e-05	0.000245417
Vpar_1254	Octaprenyl diphosphate synthase (EC 2.5.1.90)	162.449	-2.53432	0.579874	-4.37046	1.23985e-05	0.000127268
Vpar_1048	FIG01197116: hypothetical protein	6.97878	-2.52846	0.663455	-3.81105	0.000138379	0.000972467
Vpar_0381	Putative DNA-binding protein in cluster with Type I restriction-modification system	1.63567	-2.52786	1.26547	-1.99757	0.0457628	0.0885928
Vpar_0513	Cobalt-zinc-cadmium resistance protein	22.8849	-2.52646	0.749821	-3.36942	0.000753267	0.003869
Vpar_1281	protein of unknown function DUF6, transmembrane	16.2002	-2.52225	0.782653	-3.22269	0.00126994	0.00586669
Vpar_0308	Auxin Efflux Carrier	20.0129	-2.51642	0.689833	-3.64787	0.000264427	0.00165867
Vpar_0955	Pyruvate oxidase [ubiquinone, cytochrome] (EC 1.2.2.2)	369.095	-2.51389	0.629556	-3.99311	6.52128e-05	0.000518035
Vpar_0322	FIG01197567: hypothetical protein	64.7573	-2.51226	0.674306	-3.7257	0.000194778	0.0012892
Vpar_0467	Outer membrane protein A precursor	299.178	-2.50978	0.632526	-3.96787	7.25169e-05	0.000566646
Vpar_1776	4-carboxymuconolactone decarboxylase (EC 4.1.1.44)	70.2889	-2.50851	0.716891	-3.49915	0.000466745	0.00263133
Vpar_1059	ATP/GTP-binding protein, SA1392 homolog	68.1224	-2.50773	0.740283	-3.38752	0.000705267	0.00366896
Vpar_1038	YgjD/Kae1/Qri7 family, required for N6-threonylcarbamoyl adenosine t(6)A37 modification in tRNA	47.0525	-2.50406	0.643159	-3.89337	9.88613e-05	0.000735206
Vpar_1456	Nicotinate-nucleotide--dimethylbenzimidazole phosphoribosyltransferase (EC 2.4.2.21)	33.7416	-2.50228	0.728444	-3.4351	0.000592332	0.003188
Vpar_1114	UDP-N-acetylmuramoylalanine--D-glutamate ligase (EC 6.3.2.9)	97.1629	-2.50139	0.62777	-3.98456	6.76046e-05	0.00053446
Vpar_0649	FIG01197087: hypothetical protein	10.4689	-2.49388	0.682546	-3.65378	0.000258404	0.00162695
Vpar_0860	hypothetical protein	23.533	-2.49374	0.589422	-4.23081	2.32847e-05	0.000217309
Vpar_1844	Peptidase, M23/M37 family	157.955	-2.49206	0.679512	-3.66742	0.000245008	0.00155684
Vpar_0620	Polyphosphate kinase (EC 2.7.4.1)	56.9238	-2.49198	0.68681	-3.62834	0.000285249	0.00176436
Vpar_1295	Helix-turn-helix, AraC type:Response regulator receiver	6.74824	-2.48892	0.715163	-3.48022	0.000500999	0.00278663
Vpar_0318	Selenide,water dikinase (EC 2.7.9.3)	19.7214	-2.48866	0.688564	-3.61427	0.000301192	0.00184303
Vpar_0204	FIG01197592: hypothetical protein	20.9775	-2.48708	0.724543	-3.43262	0.000597786	0.00321043
Vpar_0165	FIG01196998: hypothetical protein	4.99672	-2.48684	0.621373	-4.00216	6.27665e-05	0.000501844
Vpar_1765	FIG01197580: hypothetical protein	23.0895	-2.48599	0.864633	-2.8752	0.0040377	0.014478
Vpar_0776	2',3'-cyclic nucleotide 3'-phosphodiesterase( EC:3.1.4.37 )	121.143	-2.48259	0.688033	-3.60825	0.000308272	0.00187842
Vpar_0607	N-acetylglucosamine-1-phosphate uridyltransferase (EC 2.7.7.23) / Glucosamine-1-phosphate N-acetyltransferase (EC 2.3.1.157)	103.41	-2.47842	0.630763	-3.92924	8.52155e-05	0.000648604
Vpar_0076	putative transcriptional regulator, ArsR family	27.1764	-2.47728	0.668441	-3.70605	0.000210518	0.00137396
Vpar_1691	FIG01196866: hypothetical protein	68.9077	-2.47491	0.727905	-3.40004	0.000673761	0.00353815
Vpar_1047	Holo-[acyl-carrier protein] synthase (EC 2.7.8.7)	12.2109	-2.47433	0.763065	-3.24261	0.00118439	0.00555715
Vpar_0550	FIG01196978: hypothetical protein	229.266	-2.47348	0.697006	-3.54872	0.000387102	0.00225986
Vpar_1638	Ribosomal large subunit pseudouridine synthase D (EC 4.2.1.70)	48.2794	-2.47158	0.689933	-3.58235	0.000340521	0.00203657
Vpar_0829	Cytidylate kinase (EC 2.7.4.14)	48.2285	-2.47155	0.596025	-4.14673	3.37264e-05	0.000297043
Vpar_0658	Glucose-6-phosphate isomerase (EC 5.3.1.9)	194.969	-2.46753	0.709201	-3.47931	0.000502711	0.00279394
Vpar_1361	FIG006789: Stage V sporulation protein	60.7644	-2.46558	0.687461	-3.5865	0.000335148	0.00201146
Vpar_0998	Aspartyl-tRNA(Asn) amidotransferase subunit C (EC 6.3.5.6) @ Glutamyl-tRNA(Gln) amidotransferase subunit C (EC 6.3.5.7)	11.5671	-2.45746	0.843576	-2.91315	0.00357801	0.0131966
Vpar_1195	RNA polymerase sigma factor RpoD	208.084	-2.45593	0.620336	-3.95903	7.52554e-05	0.000585065
Vpar_1083	Type IV fimbrial assembly protein PilC	8.27066	-2.45488	0.89398	-2.74601	0.00603244	0.0196839
Vpar_1827	FIG01197590: hypothetical protein	10.42	-2.45188	0.748396	-3.27618	0.00105221	0.00505808
Vpar_0937	Vancomycin B-type resistance protein VanW	67.6836	-2.45023	0.715266	-3.42562	0.000613403	0.00327829
Vpar_1353	Probable low-affinity inorganic phosphate transporter	28.7789	-2.44951	0.611641	-4.00482	6.20657e-05	0.000496932
Vpar_1454	Transcriptional regulator, LysR family	116.187	-2.44678	0.620609	-3.94254	8.06218e-05	0.000619597
Vpar_1439	Acetolactate synthase large subunit (EC 2.2.1.6)	120.081	-2.44661	0.64697	-3.78164	0.000155796	0.00107189
Vpar_0980	FIG01197121: hypothetical protein	6.4074	-2.44492	0.834793	-2.92878	0.00340296	0.0126919
Vpar_1692	DedA	18.6078	-2.44487	0.746474	-3.27523	0.00105575	0.00507214
Vpar_0170	hypothetical protein	0.111167	-2.44373	2.09888	-1.1643	0.244303	NA
Vpar_0915	Alkaline shock protein	42.057	-2.44108	0.669968	-3.64357	0.000268882	0.00168059
Vpar_1553	Exodeoxyribonuclease III (EC 3.1.11.2)	109.808	-2.43945	0.740912	-3.2925	0.000993022	0.00483507
Vpar_0893	FIG01197312: hypothetical protein	22.3764	-2.43882	0.74287	-3.28297	0.00102721	0.0049627
Vpar_0855	Ribulose-phosphate 3-epimerase (EC 5.1.3.1)	113.24	-2.4328	0.677675	-3.58992	0.000330773	0.00198986
Vpar_0847	Peptide deformylase (EC 3.5.1.88)	75.8947	-2.42864	0.61871	-3.92533	8.66097e-05	0.000657666
Vpar_0059	Biopolymer transport protein ExbD/TolR	17.5183	-2.42712	0.780721	-3.10882	0.00187836	0.0079728
Vpar_0414	Endoribonuclease L-PSP	35.0132	-2.42367	0.612545	-3.95672	7.59863e-05	0.000589565
Vpar_0274	Putative metal chaperone, involved in Zn homeostasis, GTPase of COG0523 family	67.2197	-2.42356	0.592489	-4.09048	4.30484e-05	0.000365599
Vpar_1753	Adenylosuccinate lyase (EC 4.3.2.2)	60.2044	-2.42172	0.658454	-3.67789	0.000235172	0.00150539
Vpar_0506	Biotin operon repressor / Biotin-protein ligase (EC 6.3.4.15)	64.8133	-2.42133	0.685749	-3.53093	0.000414104	0.00238772
Vpar_0686	Ribonucleotide reductase of class III (anaerobic), large subunit (EC 1.17.4.2)	495.489	-2.41928	0.586825	-4.12265	3.74536e-05	0.000324739
Vpar_1831	FIG01197463: hypothetical protein	14.9455	-2.41797	0.772804	-3.12882	0.00175507	0.00755541
Vpar_0014	FIG01196840: hypothetical protein	89.748	-2.41782	0.619855	-3.90062	9.59477e-05	0.00071698
Vpar_1573	Phosphocarrier protein of PTS system	2.54255	-2.41716	0.877461	-2.75472	0.00587432	0.019265
Vpar_1192	GTP cyclohydrolase I (EC 3.5.4.16) type 1	13.7049	-2.41339	0.674824	-3.57632	0.000348462	0.0020739
Vpar_0146	FIG01197650: hypothetical protein	33.3095	-2.41309	0.800405	-3.01484	0.00257115	0.0102238
Vpar_1590	Hydrolase (HAD superfamily) in cluster with DUF1447	60.9896	-2.40983	0.650903	-3.70228	0.000213669	0.00139084
Vpar_0430	Glutamate racemase (EC 5.1.1.3)	81.5247	-2.40876	0.701553	-3.43347	0.000595917	0.00320273
Vpar_1300	Substrate-specific component ThiT of thiamin ECF transporter	25.3145	-2.40745	0.787353	-3.05766	0.00223076	0.00914583
Vpar_1839	Nitroreductase family protein	15.404	-2.40276	0.67935	-3.53686	0.000404916	0.00234513
Vpar_0644	[NiFe] hydrogenase metallocenter assembly protein HypE	65.7647	-2.40224	0.609403	-3.94197	8.08165e-05	0.000620794
Vpar_0350	DUF1432 domain-containing protein	123.513	-2.40082	0.627173	-3.82801	0.000129186	0.000918832
Vpar_0775	Adenine deaminase (EC 3.5.4.2)	14.103	-2.40068	0.851446	-2.81954	0.00480932	0.0165487
Vpar_0310	Molybdenum transport system permease protein ModB (TC 3.A.1.8.1)	18.2696	-2.39913	0.762904	-3.14473	0.00166238	0.00724144
Vpar_0515	Transaldolase (EC 2.2.1.2)	115.479	-2.39721	0.65067	-3.68422	0.0002294	0.00147508
Vpar_0777	SSU ribosomal protein S20p	43.9886	-2.39409	0.748841	-3.19707	0.00138833	0.00629798
Vpar_1417	FIG01197261: hypothetical protein	39.3506	-2.39287	0.885724	-2.70159	0.00690085	0.0217571
Vpar_0902	Nucleoside diphosphate kinase (EC 2.7.4.6)	120.908	-2.39023	0.630327	-3.79205	0.000149411	0.00103521
Vpar_0396	Pyruvate carboxyl transferase subunit B (EC 6.4.1.1)	285.956	-2.38953	0.587245	-4.06906	4.72029e-05	0.000394674
Vpar_0051	hypothetical protein	1422.11	-2.38789	0.593996	-4.02004	5.81886e-05	0.000470903
Vpar_0321	Oxygen-insensitive NAD(P)H nitroreductase (EC 1.-.-.-) / Dihydropteridine reductase (EC 1.5.1.34)	47.7598	-2.38729	0.72774	-3.28042	0.00103654	0.00499889
Vpar_1106	FIG01197333: hypothetical protein	201.51	-2.38537	0.646178	-3.69151	0.000222928	0.0014413
Vpar_0809	Membrane proteins related to metalloendopeptidases	182.723	-2.38231	0.642488	-3.70794	0.000208951	0.00136551
Vpar_1625	Transcriptional regulator, MarR family	25.0565	-2.38168	0.695175	-3.42601	0.000612515	0.00327435
Vpar_0565	Carbamoyl-phosphate synthase small chain (EC 6.3.5.5)	123.41	-2.38158	0.669207	-3.55881	0.000372533	0.00218816
Vpar_0286	Possible hypoxanthine oxidase XdhD (EC 1.-.-.-)	227.447	-2.38139	0.635547	-3.747	0.000178963	0.00120316
Vpar_1236	Lipoprotein signal peptidase (EC 3.4.23.36)	8.70502	-2.37969	0.952199	-2.49916	0.012449	0.0337458
Vpar_1716	Phosphate acetyltransferase (EC 2.3.1.8)	164.046	-2.37862	0.587937	-4.04571	5.2164e-05	0.000429573
Vpar_0705	Chromosome partition protein smc	232.41	-2.37307	0.651158	-3.64439	0.000268027	0.00167691
Vpar_1233	FIG007079: UPF0348 protein family	15.6215	-2.37209	0.715095	-3.31717	0.000909329	0.00450729
Vpar_1683	Phosphoesterase, DHH family protein	231.964	-2.37148	0.653805	-3.62721	0.000286505	0.00177012
Vpar_1749	Adenylosuccinate synthetase (EC 6.3.4.4)	99.8903	-2.37031	0.640332	-3.70169	0.000214167	0.00139332
Vpar_0763	FIG01196952: hypothetical protein	34.8717	-2.3699	0.862638	-2.74727	0.00600932	0.0196217
Vpar_0361	Phosphoribosylformylglycinamidine synthase, synthetase subunit (EC 6.3.5.3) / Phosphoribosylformylglycinamidine synthase, glutamine amidotransferase subunit (EC 6.3.5.3)	207.664	-2.36691	0.613121	-3.86044	0.000113184	0.00082304
Vpar_0384	hypothetical protein	0.102062	-2.36435	2.09704	-1.12747	0.259543	NA
Vpar_1623	FIG01196914: hypothetical protein	9.21903	-2.36306	0.862857	-2.73865	0.00616923	0.0200379
Vpar_0617	Putative deoxyribonuclease YcfH	91.8329	-2.36295	0.737397	-3.20444	0.00135324	0.00617713
Vpar_1009	3'-to-5' exoribonuclease RNase R	243.523	-2.36262	0.673449	-3.50824	0.00045109	0.00255958
Vpar_0560	FIG002813: LPPG:FO 2-phospho-L-lactate transferase like, CofD-like	120.752	-2.35895	0.716174	-3.29382	0.000988348	0.00481685
Vpar_0817	Cell envelope-associated transcriptional attenuator LytR-CpsA-Psr, subfamily F1 (as in PMID19099556)	139.221	-2.3589	0.630123	-3.74355	0.000181436	0.00121685
Vpar_1028	Cysteine desulfurase (EC 2.8.1.7), SufS subfamily	293.078	-2.35734	0.550634	-4.28114	1.85936e-05	0.000179225
Vpar_0948	Methylthioribose-1-phosphate isomerase (EC 5.3.1.23)	88.0557	-2.35498	0.616724	-3.81854	0.000134245	0.00094859
Vpar_1446	twin-arginine translocation protein, TatA/E family subunit	38.4273	-2.354	0.643564	-3.65777	0.000254424	0.00160567
Vpar_0404	Orotate phosphoribosyltransferase (EC 2.4.2.10)	35.5372	-2.35328	0.704343	-3.34111	0.000834454	0.00420284
Vpar_0601	Molybdate-binding domain of ModE	5.16775	-2.3517	0.849533	-2.76823	0.00563621	0.0186771
Vpar_1017	Glutamyl-tRNA synthetase (EC 6.1.1.17) @ Glutamyl-tRNA(Gln) synthetase (EC 6.1.1.24)	210.764	-2.34894	0.671192	-3.49966	0.00046585	0.00262753
Vpar_0548	OstA family protein	181.889	-2.34888	0.611456	-3.84146	0.000122305	0.000877141
Vpar_0316	Rubrerythrin	978.661	-2.34843	0.587697	-3.99599	6.44255e-05	0.000512991
Vpar_1598	Bicyclomycin resistance protein	9.20108	-2.34349	0.729726	-3.21147	0.00132058	0.00605676
Vpar_0655	Ribonuclease HI-related protein	26.2811	-2.33885	0.619148	-3.77753	0.000158392	0.00108705
Vpar_1651	Predicted L-lactate dehydrogenase, Iron-sulfur cluster-binding subunit YkgF	688.834	-2.33835	0.674209	-3.46828	0.000523799	0.00288908
Vpar_1558	FIG01196988: hypothetical protein	127.769	-2.335	0.607666	-3.84257	0.000121751	0.000874178
Vpar_1544	ACT domain protein	24.9016	-2.3338	0.729813	-3.19781	0.00138477	0.00628531
Vpar_1282	Threonine synthase (EC 4.2.3.1)	97.0892	-2.33323	0.599432	-3.89241	9.92543e-05	0.000737811
Vpar_0471	Sodium/dicarboxylate symporter	34.2365	-2.32827	0.683736	-3.40521	0.000661129	0.0034848
Vpar_1747	DNA polymerase IV (EC 2.7.7.7)	14.0074	-2.3278	0.593631	-3.92129	8.80754e-05	0.000667324
Vpar_0302	Amino acid ABC transporter, amino acid-binding protein	103.748	-2.32757	0.707891	-3.28803	0.00100892	0.0048945
Vpar_0547	protein of unknown function DUF1239	157.955	-2.32628	0.616195	-3.77523	0.000159858	0.00109509
Vpar_0587	FIG01197519: hypothetical protein	20.3791	-2.32583	0.799132	-2.91044	0.00360919	0.0132842
Vpar_0577	SSU ribosomal protein S16p	63.2725	-2.32575	0.842058	-2.76198	0.00574516	0.0189628
Vpar_0399	Serine protease, DegP/HtrA, do-like (EC 3.4.21.-)	57.1117	-2.32485	0.767575	-3.02883	0.00245505	0.00985625
Vpar_0869	tRNA-i(6)A37 methylthiotransferase	97.7697	-2.3233	0.702655	-3.30645	0.000944851	0.00464533
Vpar_1846	[FeFe]-hydrogenase maturation protein HydF	31.1786	-2.32113	0.722797	-3.21132	0.00132128	0.00605945
Vpar_1702	Serine/threonine protein kinase	7.69685	-2.32099	0.786301	-2.95178	0.00315944	0.0119961
Vpar_0329	Meso-diaminopimelate D-dehydrogenase (EC 1.4.1.16)	113.136	-2.31726	0.658336	-3.51987	0.000431751	0.00247067
Vpar_0503	Hypoxanthine-guanine phosphoribosyltransferase (EC 2.4.2.8)	53.5035	-2.31706	0.663559	-3.49187	0.000479652	0.00269038
Vpar_0335	FIG01196938: hypothetical protein	5.83471	-2.31657	0.887027	-2.61161	0.0090117	0.0265528
Vpar_0873	FIG01197014: hypothetical protein	34.9353	-2.31632	0.724744	-3.19605	0.00139323	0.00631652
Vpar_0360	Flavoprotein	246.38	-2.31612	0.718389	-3.22404	0.00126396	0.00584431
Vpar_0930	Dihydrodipicolinate synthase (EC 4.2.1.52)	142.999	-2.31522	0.667968	-3.46606	0.000528142	0.00290775
Vpar_0415	Inner membrane protein	167.17	-2.31097	0.661954	-3.49114	0.000480972	0.00269623
Vpar_1382	Aldehyde dehydrogenase B (EC 1.2.1.22)	1864.47	-2.30971	0.739139	-3.12486	0.0017789	0.00763735
Vpar_0743	Methylated-DNA--protein-cysteine methyltransferase (EC 2.1.1.63)	7.95219	-2.3075	0.694942	-3.32043	0.000898797	0.00446594
Vpar_0331	L,L-diaminopimelate aminotransferase (EC 2.6.1.83)	37.1214	-2.30702	0.701346	-3.28941	0.00100396	0.00487561
Vpar_1390	Pyruvate-flavodoxin oxidoreductase (EC 1.2.7.-)	3289.06	-2.30427	0.599125	-3.84607	0.00012003	0.000863579
Vpar_1182	Cell wall-associated hydrolases (invasion-associated proteins)	509.241	-2.30331	0.662962	-3.47428	0.00051223	0.00283678
Vpar_1540	hypothetical protein	5.05604	-2.30096	0.868985	-2.64787	0.00810016	0.0245282
Vpar_0282	Nucleotidase YfbR, HD superfamily	23.7775	-2.29807	0.810142	-2.83662	0.00455937	0.015899
Vpar_1248	Methylmalonyl-CoA mutase (EC 5.4.99.2)	1558.98	-2.29458	0.561035	-4.0899	4.31559e-05	0.000366311
Vpar_0899	Homoserine dehydrogenase (EC 1.1.1.3)	125.242	-2.29324	0.642957	-3.5667	0.000361507	0.00213562
Vpar_1785	plasmid maintenance system killer	3.1827	-2.29157	1.05714	-2.1677	0.0301819	0.0645558
Vpar_1757	MotA/TolQ/ExbB proton channel family protein	11.5536	-2.29069	0.753852	-3.03864	0.00237648	0.0096122
Vpar_0031	repeat unit transporter	5.51265	-2.28987	0.954975	-2.39783	0.0164923	0.0416174
Vpar_1659	A/G-specific adenine glycosylase (EC 3.2.2.-)	49.5413	-2.2887	0.75164	-3.04495	0.00232722	0.00945551
Vpar_1384	Dihydrofolate reductase (EC 1.5.1.3)	25.7513	-2.28799	0.732936	-3.12168	0.00179821	0.00770297
Vpar_0460	Lactam utilization protein LamB	11.3029	-2.28327	0.763402	-2.99092	0.00278139	0.0108677
Vpar_0622	Peptide methionine sulfoxide reductase MsrA (EC 1.8.4.11)	231.789	-2.27983	0.75817	-3.00702	0.00263825	0.0104312
Vpar_1671	ATP-dependent nuclease, subunit B	81.1268	-2.27347	0.626509	-3.62879	0.000284755	0.00176208
Vpar_0112	Isochorismatase (EC 3.3.2.1)	12.1371	-2.2722	0.667538	-3.40385	0.000664444	0.00349906
Vpar_1321	Low molecular weight protein tyrosine phosphatase (EC 3.1.3.48)	3.33187	-2.26834	0.904517	-2.50779	0.0121488	0.0330895
Vpar_1086	Enolase (EC 4.2.1.11)	283.484	-2.26762	0.705287	-3.21518	0.00130365	0.00599544
Vpar_1517	[NiFe] hydrogenase nickel incorporation-associated protein HypB	51.5288	-2.26162	0.705197	-3.20707	0.00134095	0.00613221
Vpar_0904	FIG01197451: hypothetical protein	17.8063	-2.25576	0.734325	-3.07188	0.00212717	0.00880854
Vpar_0808	Cell division protein FtsX	160.177	-2.25565	0.629367	-3.584	0.000338376	0.00202655
Vpar_0073	Hemin-binding periplasmic protein hmuT precursor	44.8236	-2.25506	0.744887	-3.02739	0.00246674	0.00989374
Vpar_1212	GTP pyrophosphokinase (EC 2.7.6.5), (p)ppGpp synthetase I	374.841	-2.25233	0.612958	-3.67453	0.000238289	0.00152225
Vpar_0352	FIG01197449: hypothetical protein	3.60267	-2.24945	0.885512	-2.54028	0.0110762	0.0309081
Vpar_0166	protein of unknown function DUF805	3.61992	-2.2487	0.790194	-2.84576	0.00443059	0.0155669
Vpar_0530	FIG01196859: hypothetical protein	161.617	-2.2468	0.667452	-3.36624	0.000762003	0.00390494
Vpar_1069	Phenylacetic acid degradation protein PaaD, thioesterase	9.77941	-2.24376	0.698814	-3.21081	0.00132361	0.00606726
Vpar_1790	FIG01197097: hypothetical protein	0.922449	-2.24316	1.65129	-1.35843	0.174327	0.254243
Vpar_1433	FIG092679: Fe-S oxidoreductase	68.1164	-2.24263	0.574649	-3.90261	9.51623e-05	0.000712244
Vpar_1084	Twitching motility protein PilT	8.07158	-2.24092	0.971566	-2.3065	0.0210825	0.0497092
Vpar_1035	Heat shock protein 60 family co-chaperone GroES	61.4632	-2.23921	0.721565	-3.10327	0.00191394	0.00809203
Vpar_1498	SSU ribosomal protein S7p (S5e)	435.67	-2.23705	0.7654	-2.92272	0.00346991	0.0128842
Vpar_0580	16S rRNA processing protein RimM	46.4213	-2.23464	0.704748	-3.17084	0.00151997	0.00675881
Vpar_0517	UDP-N-acetylglucosamine 1-carboxyvinyltransferase (EC 2.5.1.7)	116.399	-2.23441	0.699282	-3.19529	0.00139688	0.00632957
Vpar_1632	ATP-dependent DNA helicase UvrD/PcrA, clostridial paralog	106.484	-2.23141	0.647736	-3.44494	0.000571178	0.00309738
Vpar_0626	SSU rRNA (adenine(1518)-N(6)/adenine(1519)-N(6))-dimethyltransferase (EC 2.1.1.182)	38.6106	-2.22815	0.711699	-3.13074	0.00174366	0.00751795
Vpar_1329	Molybdenum cofactor biosynthesis protein MoaC	16.4309	-2.22735	0.715075	-3.11485	0.0018404	0.00784684
Vpar_0168	hypothetical protein	0.0821791	-2.22374	2.09008	-1.06395	0.287352	NA
Vpar_0797	Glutamate transport ATP-binding protein	41.4647	-2.22322	0.543712	-4.08897	4.33297e-05	0.000367524
Vpar_1555	Thiosulfate sulfurtransferase, rhodanese (EC 2.8.1.1)	75.8238	-2.22297	0.740547	-3.00179	0.00268395	0.0105784
Vpar_0253	Pyruvate formate-lyase activating enzyme (EC 1.97.1.4)	330.032	-2.21893	0.56875	-3.90142	9.56316e-05	0.000715031
Vpar_1230	FIG01197006: hypothetical protein	7.47647	-2.21829	0.674244	-3.29005	0.00100171	0.00486726
Vpar_1377	Peroxide stress regulator PerR, FUR family	36.1281	-2.2179	0.679873	-3.26223	0.00110541	0.00526145
Vpar_1326	UDP-N-acetylenolpyruvoylglucosamine reductase (EC 1.1.1.158)	77.8974	-2.21619	0.611283	-3.62548	0.000288426	0.00177981
Vpar_0138	hypothetical protein	1.83826	-2.21298	0.983626	-2.24981	0.0244607	0.0553293
Vpar_0395	FIG01197621: hypothetical protein	17.1154	-2.21267	0.717474	-3.08397	0.0020426	0.00853171
Vpar_0516	Fructose-1,6-bisphosphatase, GlpX type (EC 3.1.3.11)	164.601	-2.20793	0.665316	-3.31861	0.000904661	0.00448895
Vpar_1602	Nicotinate-nucleotide--dimethylbenzimidazole phosphoribosyltransferase (EC 2.4.2.21)	6.62893	-2.20468	0.582488	-3.78494	0.000153745	0.00105999
Vpar_0960	FIG01197528: hypothetical protein	17.0406	-2.20251	0.703185	-3.13219	0.00173505	0.00748931
Vpar_0874	tRNA dimethylallyltransferase (EC 2.5.1.75)	52.4846	-2.20236	0.666738	-3.30318	0.000955952	0.00468979
Vpar_0292	Hypothetical protein YbbP, contains nucleotide-binding domain of DisA bacterial checkpoint controller	34.3264	-2.20199	0.600592	-3.66637	0.00024602	0.0015618
Vpar_0646	FIG01197028: hypothetical protein	245.885	-2.19969	0.668797	-3.28903	0.00100535	0.00488097
Vpar_0275	Aminoacyl-histidine dipeptidase (Peptidase D) (EC 3.4.13.3)	208.753	-2.19879	0.618135	-3.55714	0.000374911	0.00220021
Vpar_1656	oligopeptide transporter	181.425	-2.1965	0.601786	-3.64996	0.000262281	0.00164719
Vpar_0074	TonB-dependent receptor	220.872	-2.19438	0.666382	-3.29297	0.000991345	0.00482872
Vpar_0778	DNA polymerase I (EC 2.7.7.7)	197.566	-2.19428	0.646495	-3.39412	0.0006885	0.00359908
Vpar_0630	ATP-dependent RNA helicase BA2475	69.0043	-2.19427	0.606827	-3.61597	0.000299222	0.00183351
Vpar_0929	Aspartate-semialdehyde dehydrogenase (EC 1.2.1.11)	201.837	-2.193	0.628393	-3.48985	0.000483296	0.00270594
Vpar_0546	Lipid A biosynthesis lauroyl acyltransferase (EC 2.3.1.-)	213.522	-2.18828	0.636169	-3.43977	0.000582207	0.00314409
Vpar_0805	Transketolase, N-terminal section (EC 2.2.1.1)	115.104	-2.18802	0.670057	-3.26543	0.00109298	0.00521397
Vpar_1411	pseudogene	0.31671	-2.18746	1.55941	-1.40275	0.160691	0.23764
Vpar_1379	hypothetical protein	3.55331	-2.18678	0.786729	-2.77959	0.00544281	0.0181775
Vpar_0364	LktC	16.7051	-2.18494	0.606118	-3.60481	0.000312376	0.00189878
Vpar_0841	Guanylate kinase (EC 2.7.4.8)	69.047	-2.18486	0.606829	-3.60045	0.000317667	0.00192492
Vpar_0230	transcription regulator	15.6051	-2.18299	0.663873	-3.28826	0.0010081	0.00489165
Vpar_0850	16S rRNA (cytosine(967)-C(5))-methyltransferase (EC 2.1.1.176)	232.493	-2.1821	0.64542	-3.38089	0.000722513	0.00374042
Vpar_1277	Glutaminyl-tRNA synthetase (EC 6.1.1.18)	245.016	-2.18157	0.620432	-3.51621	0.000437758	0.00249827
Vpar_0030	2-C-methyl-D-erythritol 4-phosphate cytidylyltransferase (EC 2.7.7.60)	5.12896	-2.18042	0.790244	-2.75917	0.0057948	0.0190817
Vpar_0868	protein of unknown function DUF322	60.6657	-2.17946	0.641536	-3.39726	0.000680644	0.00356559
Vpar_1075	FIG01196886: hypothetical protein	0.819418	-2.17943	1.32149	-1.64923	0.099101	0.159948
Vpar_0878	Putative coproporphyrinogen III oxidase of BS HemN-type, oxygen-independent (EC 1.3.99.22), in heat shock gene cluster	73.4004	-2.17458	0.723848	-3.00419	0.00266287	0.0105101
Vpar_1328	tRNA (cytidine(34)-2'-O)-methyltransferase (EC 2.1.1.207)	30.3052	-2.17406	0.717604	-3.02961	0.00244869	0.00983633
Vpar_0781	FIG01197236: hypothetical protein	50.6214	-2.17371	0.625267	-3.47645	0.000508104	0.00281867
Vpar_0918	Endopeptidase similar to E. coli YgjD	116.506	-2.17359	0.627229	-3.46538	0.000529476	0.00291251
Vpar_0638	Substrate-specific component PanT of predicted pantothenate ECF transporter	67.9418	-2.17301	0.732774	-2.96546	0.0030223	0.0115941
Vpar_0271	Substrate-specific component BioY of biotin ECF transporter	55.9722	-2.17243	0.64271	-3.3801	0.000724587	0.00374828
Vpar_1131	Sirohydrochlorin cobaltochelatase CbiK (EC 4.99.1.3)	61.8499	-2.17222	0.650775	-3.3379	0.000844142	0.00424143
Vpar_0837	Archaeal/vacuolar-type H+-ATPase subunit H	132.931	-2.17193	0.71036	-3.05751	0.00223183	0.00914973
Vpar_0900	Homoserine kinase (EC 2.7.1.39)	87.726	-2.17107	0.747209	-2.90557	0.00366587	0.0134475
Vpar_1395	FIG01196977: hypothetical protein	85.4937	-2.17071	0.749241	-2.89721	0.00376498	0.0137275
Vpar_0556	S-layer domain protein domain protein	3875.43	-2.17066	0.652744	-3.32544	0.000882775	0.00439903
Vpar_1763	Methylmalonyl-CoA mutase, small subunit (EC 5.4.99.2)	1000.61	-2.17066	0.555651	-3.90651	9.36372e-05	0.0007029
Vpar_1186	Ni/Fe-hydrogenase, b-type cytochrome subunit	197.135	-2.17058	0.635168	-3.41734	0.000632372	0.00335962
Vpar_0821	Potassium uptake protein TrkH	48.4381	-2.16611	0.575333	-3.76497	0.000166568	0.00113427
Vpar_0319	Hypothetical protein Cj1505c	13.6231	-2.16522	0.75077	-2.884	0.00392654	0.0141808
Vpar_1007	hypothetical protein	7.35838	-2.16455	0.657886	-3.29017	0.00100128	0.00486534
Vpar_1548	Transcriptional regulator, GntR family	29.6807	-2.1633	0.631364	-3.42639	0.000611669	0.00327082
Vpar_0045	hypothetical protein	5.23911	-2.15838	0.546905	-3.94654	7.92896e-05	0.000611033
Vpar_1556	Mutator mutT protein (7,8-dihydro-8-oxoguanine-triphosphatase) (EC 3.6.1.-)	6.09996	-2.15825	0.788275	-2.73794	0.00618252	0.0200697
Vpar_1843	Cob(I)alamin adenosyltransferase (EC 2.5.1.17)	42.7432	-2.15774	0.639406	-3.37461	0.000739212	0.00381115
Vpar_0621	Cell wall-binding protein	142.277	-2.15283	0.668859	-3.21866	0.0012879	0.00593639
Vpar_0504	Cell division protein FtsH (EC 3.4.24.-)	375.386	-2.15053	0.666217	-3.22797	0.00124672	0.00577872
Vpar_0740	FIG01197722: hypothetical protein	16.7145	-2.14986	0.533861	-4.02701	5.64905e-05	0.000459585
Vpar_1848	Chromosome (plasmid) partitioning protein ParA / Sporulation initiation inhibitor protein Soj	40.0645	-2.14885	0.612315	-3.50939	0.000449133	0.0025507
Vpar_0295	Phosphoglucosamine mutase (EC 5.4.2.10)	91.7064	-2.14776	0.70759	-3.03532	0.0024028	0.00969422
Vpar_1629	FIG01197665: hypothetical protein	6.01247	-2.1471	0.801826	-2.67777	0.00741147	0.0229766
Vpar_0795	Glutamine ABC transporter, periplasmic glutamine-binding protein (TC 3.A.1.3.2)	41.0161	-2.14693	0.514725	-4.17102	3.03235e-05	0.000271517
Vpar_0754	Microsomal dipeptidase (EC 3.4.13.19)	61.9512	-2.14314	0.661759	-3.23854	0.00120142	0.00561884
Vpar_0406	exonuclease family protein	35.0634	-2.14106	0.661995	-3.23425	0.00121964	0.00568261
Vpar_1097	Protein-N(5)-glutamine methyltransferase PrmC, methylates polypeptide chain release factors RF1 and RF2	46.3094	-2.13965	0.657944	-3.25202	0.00114586	0.00541243
Vpar_0800	Protein export cytoplasm protein SecA ATPase RNA helicase (TC 3.A.5.1.1)	560.742	-2.13718	0.594565	-3.59453	0.000324981	0.00196035
Vpar_0046	Autotransporter adhesin	773.057	-2.13692	0.617647	-3.45977	0.000540644	0.00296269
Vpar_1199	RecA protein	129.998	-2.13654	0.642129	-3.32728	0.000876981	0.00437665
Vpar_1381	FIG01197353: hypothetical protein	13.7558	-2.13433	0.660774	-3.23005	0.0012377	0.00574758
Vpar_0012	Hemolysins and related proteins containing CBS domains	91.2296	-2.13415	0.594641	-3.58897	0.000331986	0.00199585
Vpar_1677	Glycine betaine transport system permease protein / Glycine betaine-binding protein	84.0411	-2.13268	0.695761	-3.06524	0.00217496	0.00896616
Vpar_1026	Phosphoglycolate phosphatase (EC 3.1.3.18)	219.6	-2.13225	0.554997	-3.84191	0.000122082	0.000875948
Vpar_0909	Threonine kinase in B12 biosynthesis	27.0151	-2.1286	0.493924	-4.30958	1.63568e-05	0.000160876
Vpar_1242	Epsilon-subunit,methylmalonyl-CoA decarboxylase	69.2195	-2.12595	0.559412	-3.80033	0.000144502	0.00100756
Vpar_1060	CBS domain protein, lmo1865 homolog	61.0921	-2.12493	0.696161	-3.05236	0.00227052	0.00927499
Vpar_0994	Fe-S oxidoreductase	71.1229	-2.12428	0.667776	-3.18113	0.001467	0.00657498
Vpar_1545	Phosphoglucomutase (EC 5.4.2.2)	50.9965	-2.12388	0.643822	-3.29886	0.00097077	0.00474805
Vpar_1552	Queuosine Biosynthesis QueC ATPase	31.6327	-2.12326	0.68194	-3.11357	0.00184841	0.00787145
Vpar_0294	NAD(FAD)-utilizing dehydrogenase, sll0175 homolog	54.4969	-2.12179	0.731292	-2.90143	0.00371469	0.0135844
Vpar_0924	NAD kinase (EC 2.7.1.23)	98.095	-2.12111	0.684766	-3.09757	0.00195114	0.00821838
Vpar_0907	Adenosylcobinamide-phosphate synthase	50.5038	-2.12059	0.735681	-2.88248	0.00394553	0.0142321
Vpar_0838	Fibronectin/fibrinogen-binding protein	93.1614	-2.12005	0.626394	-3.38454	0.000712983	0.00370085
Vpar_0747	DedA family inner membrane protein YdjZ	18.4484	-2.11945	0.768519	-2.75783	0.00581862	0.0191406
Vpar_0818	Iojap protein	34.6609	-2.11881	0.730446	-2.90071	0.00372323	0.0136098
Vpar_1620	Iron-sulfur cluster regulator IscR	7.76955	-2.11806	0.683974	-3.0967	0.00195685	0.00823834
Vpar_0880	Heat-inducible transcription repressor HrcA	299.654	-2.11591	0.617385	-3.42721	0.00060981	0.00326381
Vpar_1660	Mutator mutT protein (7,8-dihydro-8-oxoguanine-triphosphatase) (EC 3.6.1.-)	19.6518	-2.11421	0.623022	-3.39347	0.000690134	0.00360627
Vpar_0147	UPF0246 protein YaaA	50.4099	-2.11345	0.63052	-3.35191	0.000802562	0.00407038
Vpar_1235	Ribosomal large subunit pseudouridine synthase D (EC 4.2.1.70)	34.8079	-2.1118	0.745565	-2.83247	0.00461893	0.0160655
Vpar_1089	Phosphoglycerate kinase (EC 2.7.2.3)	444.627	-2.11114	0.657276	-3.21195	0.00131837	0.00604828
Vpar_0881	Heat shock protein GrpE	172.875	-2.10864	0.596709	-3.53378	0.000409657	0.00236675
Vpar_0854	Ribosome small subunit-stimulated GTPase EngC	154.608	-2.1038	0.637758	-3.29874	0.000971195	0.00474998
Vpar_0940	FIG01197184: hypothetical protein	2.36952	-2.10377	0.937632	-2.24371	0.0248513	0.0560133
Vpar_1118	FIG01196848: hypothetical protein	80.0176	-2.10181	0.712039	-2.95181	0.00315913	0.0119955
Vpar_0851	Ribosomal RNA large subunit methyltransferase N (EC 2.1.1.-)	156.644	-2.10154	0.61382	-3.42372	0.00061771	0.00329631
Vpar_1733	FIG01197146: hypothetical protein	7.88288	-2.10119	0.869897	-2.41545	0.0157158	0.0401298
Vpar_0500	RNA binding protein, contains ribosomal protein S1 domain	41.2257	-2.09764	0.693555	-3.02448	0.00249065	0.00997101
Vpar_1196	DNA primase (EC 2.7.7.-)	213.236	-2.09739	0.620276	-3.38138	0.000721218	0.00373488
Vpar_1111	D-alanine--D-alanine ligase (EC 6.3.2.4)	138.786	-2.09639	0.694579	-3.01821	0.00254272	0.0101344
Vpar_1596	L-lactate permease	265.299	-2.09541	0.663224	-3.15943	0.00158077	0.0069672
Vpar_1055	4-oxalocrotonate tautomerase( EC:5.3.2.- )	26.0563	-2.09457	0.70623	-2.96584	0.00301855	0.0115826
Vpar_0923	RNA binding methyltransferase FtsJ like	86.9562	-2.09418	0.6388	-3.27831	0.00104431	0.00502762
Vpar_0487	Oligopeptide transport ATP-binding protein OppF (TC 3.A.1.5.1)	69.425	-2.09262	0.66802	-3.13257	0.00173284	0.00748251
Vpar_1574	Phosphoenolpyruvate-protein phosphotransferase of PTS system (EC 2.7.3.9)	89.1785	-2.09021	0.650235	-3.21454	0.00130652	0.00600472
Vpar_0007	DNA gyrase subunit B (EC 5.99.1.3)	347.103	-2.08968	0.604198	-3.4586	0.000542984	0.00297309
Vpar_0070	ChlI component of cobalt chelatase involved in B12 biosynthesis / ChlD component of cobalt chelatase involved in B12 biosynthesis	18.6362	-2.08901	0.889812	-2.3477	0.0188898	0.0458063
Vpar_1682	LSU ribosomal protein L9p	69.8778	-2.08897	0.667664	-3.12878	0.00175536	0.00755617
Vpar_0613	Signal peptidase-like protein	55.4224	-2.08858	0.730107	-2.86065	0.00422779	0.0150072
Vpar_1577	1-phosphofructokinase (EC 2.7.1.56)	95.0435	-2.08854	0.636319	-3.28223	0.00102991	0.00497311
Vpar_0497	FIG01197104: hypothetical protein	60.3061	-2.08613	0.665147	-3.13634	0.00171069	0.00740546
Vpar_1078	FIG01197471: hypothetical protein	1.77727	-2.086	1.09895	-1.89818	0.0576725	0.104233
Vpar_0002	DNA polymerase III beta subunit (EC 2.7.7.7)	110.24	-2.08381	0.581424	-3.58397	0.00033841	0.00202668
Vpar_1563	Dipeptide transport system permease protein DppC (TC 3.A.1.5.2)	113.464	-2.08354	0.546987	-3.80912	0.000139464	0.000978727
Vpar_0804	CsaB protein	116.059	-2.08265	0.629163	-3.31019	0.000932343	0.00459608
Vpar_0047	FIG01196861: hypothetical protein	81.7556	-2.08149	0.703238	-2.95987	0.00307773	0.011757
Vpar_1698	Biopolymer transport protein ExbD/TolR	6.16001	-2.08098	0.959914	-2.16789	0.0301674	0.0645328
Vpar_0853	Serine/threonine protein kinase PrkC, regulator of stationary phase	474.67	-2.08041	0.605062	-3.43833	0.000585308	0.00315653
Vpar_0236	Anaerobic C4-dicarboxylate transporter DcuB	56.3811	-2.07945	0.644522	-3.22635	0.00125381	0.00580427
Vpar_0710	Excinuclease ABC subunit C	100.187	-2.07564	0.633619	-3.27585	0.00105345	0.00506279
Vpar_0906	Cobyric acid synthase	135.03	-2.07533	0.668746	-3.10331	0.00191367	0.00809113
Vpar_0749	nucleotide-binding protein	188.195	-2.07512	0.740489	-2.80237	0.00507292	0.0172334
Vpar_0810	carboxyl-terminal protease( EC:3.4.21.102 )	158.976	-2.07453	0.637034	-3.25655	0.00112776	0.0053424
Vpar_0291	Xanthine and CO dehydrogenases maturation factor, XdhC/CoxF family	13.8411	-2.0721	0.6688	-3.09824	0.00194674	0.00820476
Vpar_1521	tRNA nucleotidyltransferase (EC 2.7.7.21) (EC 2.7.7.25)	34.673	-2.0694	0.646255	-3.20214	0.0013641	0.00621486
Vpar_1265	Xanthine dehydrogenase iron-sulfur subunit (EC 1.17.1.4) / Xanthine dehydrogenase, molybdenum binding subunit (EC 1.17.1.4)	465.616	-2.06855	0.653364	-3.166	0.0015455	0.00684504
Vpar_1039	Ribosomal-protein-S18p-alanine acetyltransferase (EC 2.3.1.-)	23.8383	-2.06624	0.692386	-2.98424	0.00284287	0.0110494
Vpar_1352	FIG01197493: hypothetical protein	2.91435	-2.06607	1.10944	-1.86226	0.0625658	0.111139
Vpar_0394	ADP-heptose--lipooligosaccharide heptosyltransferase II (EC 2.4.1.-)	45.3347	-2.06536	0.668449	-3.08978	0.00200303	0.00839721
Vpar_1150	Fructose-bisphosphate aldolase class II (EC 4.1.2.13)	107.054	-2.06298	0.683609	-3.01778	0.00254632	0.0101457
Vpar_0648	UTP--glucose-1-phosphate uridylyltransferase (EC 2.7.7.9)	223.704	-2.06197	0.625026	-3.29901	0.000970259	0.004746
Vpar_1298	Molybdopterin biosynthesis protein MoeA	86.2546	-2.05954	0.729731	-2.82233	0.00476766	0.0164418
Vpar_0965	TolA protein	126.059	-2.05864	0.653602	-3.14969	0.00163445	0.00714573
Vpar_0375	2-succinyl-6-hydroxy-2,4-cyclohexadiene-1-carboxylate synthase (EC 4.2.99.20)	29.5993	-2.05752	0.73025	-2.81755	0.00483917	0.016627
Vpar_0510	Lysyl-tRNA synthetase (class II) (EC 6.1.1.6)	243.979	-2.05677	0.630594	-3.26163	0.00110773	0.00526974
Vpar_1640	FIG01197426: hypothetical protein	160.129	-2.05601	0.647786	-3.1739	0.00150406	0.00670483
Vpar_1330	FIG002379: metal-dependent hydrolase	18.1658	-2.05399	0.684744	-2.99965	0.00270293	0.0106327
Vpar_0882	Chaperone protein DnaK	624.444	-2.05159	0.567623	-3.61436	0.000301095	0.00184262
Vpar_0058	MotA/TolQ/ExbB proton channel family protein	15.7792	-2.04944	0.811946	-2.52411	0.0115993	0.0319915
Vpar_0426	short-chain dehydrogenase/reductase SDR	67.0583	-2.04865	0.685489	-2.98859	0.00280269	0.0109294
Vpar_1383	Transcription accessory protein (S1 RNA-binding domain)	150.962	-2.0469	0.690123	-2.966	0.00301705	0.0115783
Vpar_0485	Oligopeptide transport system permease protein OppC (TC 3.A.1.5.1)	40.5748	-2.0469	0.601189	-3.40475	0.000662246	0.0034895
Vpar_1243	methylmalonyl-CoA decarboxylase delta-subunit	312.066	-2.04628	0.627803	-3.25943	0.00111636	0.00529974
Vpar_1586	FIG01196853: hypothetical protein	41.8065	-2.04208	0.672022	-3.03871	0.00237595	0.00961064
Vpar_1634	Recombination protein RecR	47.6472	-2.04135	0.643521	-3.17216	0.0015131	0.00673719
Vpar_0287	Uncharacterized MobA-related protein-like	88.1047	-2.04127	0.614195	-3.32348	0.000889016	0.00442543
Vpar_1231	Acetate kinase (EC 2.7.2.1)	269.357	-2.03893	0.658239	-3.09755	0.00195128	0.00821842
Vpar_1107	Cell division protein FtsZ (EC 3.4.24.-)	472.867	-2.0361	0.625033	-3.25758	0.00112367	0.00532739
Vpar_1458	pseudogene	31.7321	-2.03531	0.674916	-3.01565	0.00256431	0.0102037
Vpar_0596	Preprotein translocase subunit YajC (TC 3.A.5.1.1)	41.8696	-2.0348	0.69592	-2.9239	0.00345675	0.0128486
Vpar_0807	Cell division transporter, ATP-binding protein FtsE (TC 3.A.5.1.1)	105.253	-2.03289	0.629991	-3.22686	0.00125158	0.00579538
Vpar_1356	COG0488: ATPase components of ABC transporters with duplicated ATPase domains	43.2415	-2.03186	0.674324	-3.01317	0.00258532	0.0102678
Vpar_1239	pseudogene	68.56	-2.03174	0.665875	-3.05123	0.00227904	0.0093007
Vpar_1169	Translation initiation factor 3	181.538	-2.03012	0.662832	-3.0628	0.00219277	0.00902231
Vpar_0934	SOS-response repressor and protease LexA (EC 3.4.21.88)	28.4195	-2.02887	0.645521	-3.143	0.00167228	0.00727639
Vpar_0502	tRNA(Ile)-lysidine synthetase	30.7742	-2.02858	0.749137	-2.70789	0.00677129	0.021467
Vpar_1376	Endonuclease IV (EC 3.1.21.2)	26.0216	-2.02786	0.655447	-3.09387	0.00197566	0.00830405
Vpar_0811	GTP-binding protein Obg	197.114	-2.0266	0.626652	-3.23401	0.00122066	0.00568599
Vpar_0938	Undecaprenyl-diphosphatase (EC 3.6.1.27)	22.2473	-2.02258	0.662417	-3.05333	0.00226313	0.00925164
Vpar_0161	Indole-3-glycerol phosphate synthase (EC 4.1.1.48) / Phosphoribosylanthranilate isomerase (EC 5.3.1.24)	24.0036	-2.02046	0.665716	-3.03503	0.00240516	0.00970108
Vpar_0701	Enoyl-[acyl-carrier-protein] reductase [FMN] (EC 1.3.1.9)	393.112	-2.02001	0.609357	-3.31499	0.000916467	0.00453336
Vpar_0355	transporter	6.90168	-2.01746	0.868639	-2.32256	0.020203	0.0481994
Vpar_1661	Galactose-1-phosphate uridylyltransferase (EC 2.7.7.10)	22.2754	-2.01498	0.716772	-2.81119	0.00493586	0.0168736
Vpar_0857	Translation elongation factor Ts	405.366	-2.01493	0.660765	-3.0494	0.00229301	0.00934542
Vpar_1369	Spermidine synthase (EC 2.5.1.16)	110.326	-2.01395	0.599239	-3.36084	0.000777064	0.00396573
Vpar_0080	Electron transfer flavoprotein, alpha subunit	67.7065	-2.01334	0.704189	-2.85909	0.00424853	0.0150663
Vpar_1092	Uracil phosphoribosyltransferase (EC 2.4.2.9)	38.9788	-2.00909	0.610747	-3.28955	0.00100347	0.00487384
Vpar_1462	tRNA pseudouridine synthase A (EC 4.2.1.70)	19.5238	-2.00793	0.629054	-3.19197	0.00141304	0.00638893
Vpar_1209	Hypothetical radical SAM family enzyme, NOT coproporphyrinogen III oxidase, oxygen-independent	111.219	-2.00749	0.606192	-3.31164	0.000927514	0.00457679
Vpar_0958	DNA polymerase III alpha subunit (EC 2.7.7.7)	247.737	-2.00603	0.602254	-3.33087	0.000865753	0.00433001
Vpar_1223	Septum site-determining protein MinD	46.8165	-2.00447	0.713209	-2.81049	0.00494661	0.0169014
Vpar_0233	carbonic anhydrase	4.65758	-2.00251	0.892972	-2.24252	0.0249276	0.0561215
Vpar_1619	Multidrug-efflux transporter, major facilitator superfamily (MFS) (TC 2.A.1)	14.8746	-2.00246	0.618758	-3.23627	0.00121104	0.00565293
Vpar_0872	DNA mismatch repair protein MutL	163.353	-2.00146	0.618584	-3.23555	0.0012141	0.00566176
Vpar_0894	ABC transporter related	25.397	-2.00078	0.634497	-3.15333	0.00161418	0.00707824
Vpar_0549	Lipopolysaccharide ABC transporter, ATP-binding protein LptB	142.829	-1.99974	0.604764	-3.30665	0.000944203	0.00464317
Vpar_1100	LSU ribosomal protein L31p @ LSU ribosomal protein L31p, zinc-dependent	41.1376	-1.99966	0.824502	-2.4253	0.0152957	0.0393266
Vpar_0766	ABC transporter permease protein	119.391	-1.99894	0.620021	-3.22399	0.00126418	0.00584516
Vpar_1262	Zn-dependent hydrolase YycJ/WalJ, required for cell wall metabolism and coordination of cell division with DNA replication	33.7784	-1.99312	0.63265	-3.15043	0.00163032	0.00713183
Vpar_0388	FIG01197467: hypothetical protein	2.48895	-1.99266	0.828183	-2.40606	0.0161258	0.0409177
Vpar_1206	ATPase, AAA family	53.0246	-1.99233	0.661864	-3.01018	0.0026109	0.0103487
Vpar_0212	FIG01197147: hypothetical protein	10.3107	-1.98819	0.718494	-2.76716	0.00565474	0.0187251
Vpar_0813	Glutamate 5-kinase (EC 2.7.2.11) / RNA-binding C-terminal domain PUA	157.82	-1.98805	0.659609	-3.01398	0.00257847	0.0102482
Vpar_0540	3-deoxy-D-manno-octulosonic-acid transferase (EC 2.-.-.-)	139.683	-1.98501	0.659566	-3.00958	0.00261612	0.0103641
Vpar_0279	protein of unknown function DUF105	21.3231	-1.98326	0.598197	-3.31539	0.000915146	0.00452946
Vpar_1346	Transport protein SgaT, putative	70.4882	-1.98177	0.640338	-3.09489	0.00196888	0.00828072
Vpar_1459	Na+ driven multidrug efflux pump	26.3817	-1.9788	0.736883	-2.68536	0.00724515	0.0225844
Vpar_1514	Translation elongation factor Tu	1014.08	-1.97654	0.596185	-3.31531	0.000915425	0.00453026
Vpar_0656	UDP-glucose 4-epimerase (EC 5.1.3.2)	70.0554	-1.97532	0.670781	-2.94481	0.00323157	0.0122124
Vpar_1093	Serine hydroxymethyltransferase (EC 2.1.2.1)	168.173	-1.97462	0.69934	-2.82356	0.00474943	0.0164005
Vpar_0559	FIG000506: Predicted P-loop-containing kinase	68.9902	-1.97299	0.728662	-2.70769	0.00677536	0.0214746
Vpar_0200	Manganese ABC transporter, inner membrane permease protein SitC	80.8422	-1.97031	0.72856	-2.70439	0.00684298	0.0216169
Vpar_0922	FIG01197514: hypothetical protein	45.0373	-1.96963	0.612512	-3.21566	0.00130144	0.00598689
Vpar_1670	ATP-dependent nuclease, subunit A	116.142	-1.96828	0.619855	-3.17538	0.00149639	0.00667831
Vpar_1447	6-phosphogluconolactonase (EC 3.1.1.31), eukaryotic type	44.6741	-1.96755	0.594907	-3.30733	0.000941902	0.00463377
Vpar_1626	FIG01196968: hypothetical protein	17.7828	-1.96708	0.748365	-2.6285	0.00857628	0.0255742
Vpar_1680	FIG01197687: hypothetical protein	3.1047	-1.96644	1.10702	-1.77635	0.0756757	0.128542
Vpar_0949	5'-methylthioadenosine phosphorylase (EC 2.4.2.28)	40.0355	-1.96563	0.557717	-3.52443	0.000424395	0.00243628
Vpar_0410	Methionine ABC transporter substrate-binding protein	177.931	-1.96405	0.675097	-2.90929	0.00362249	0.0133208
Vpar_0163	Tryptophan synthase alpha chain (EC 4.2.1.20)	15.14	-1.96252	0.70734	-2.77451	0.00552845	0.0183904
Vpar_0891	phosphate-starvation-inducible E	5.00393	-1.96233	1.11405	-1.76143	0.0781651	0.131836
Vpar_1406	DNA polymerase III alpha subunit (EC 2.7.7.7)	156.017	-1.96127	0.646315	-3.03454	0.00240905	0.00971083
Vpar_1204	transcriptional regulator, XRE family	53.4313	-1.96006	0.663547	-2.95391	0.00313773	0.0119363
Vpar_1421	FIG01197233: hypothetical protein	56.6781	-1.95974	0.688038	-2.84831	0.00439528	0.015473
Vpar_0122	GCN5-related N-acetyltransferase	2.05108	-1.95686	0.924581	-2.11649	0.0343033	0.0710937
Vpar_0867	PHP C-terminal domain protein	40.5416	-1.95665	0.68786	-2.84455	0.00444745	0.0156082
Vpar_0541	Tetraacyldisaccharide 4'-kinase (EC 2.7.1.130)	133.794	-1.9556	0.626187	-3.12303	0.00179	0.00767544
Vpar_0708	Excinuclease ABC subunit B	178.296	-1.95484	0.62278	-3.13889	0.0016959	0.00735529
Vpar_1575	Diaminopimelate epimerase (EC 5.1.1.7)	65.4836	-1.9527	0.65559	-2.97854	0.00289626	0.0112161
Vpar_1213	Single-stranded-DNA-specific exonuclease RecJ (EC 3.1.-.-)	143.196	-1.95036	0.627536	-3.10796	0.00188382	0.0079904
Vpar_0344	FIG01197606: hypothetical protein	0.611937	-1.95005	1.40733	-1.38564	0.165856	0.243979
Vpar_0543	2-Keto-3-deoxy-D-manno-octulosonate-8-phosphate synthase (EC 2.5.1.55)	168.906	-1.94712	0.682572	-2.85263	0.00433593	0.0153034
Vpar_0713	Integral membrane protein	23.5125	-1.94706	0.713095	-2.73044	0.00632499	0.0204061
Vpar_0488	Beta-lactamase (EC 3.5.2.6)	70.1611	-1.94672	0.695217	-2.80016	0.00510779	0.0173256
Vpar_1174	FIG01196947: hypothetical protein	33.2133	-1.9465	0.65734	-2.96117	0.00306468	0.0117193
Vpar_1133	protein of unknown function DUF805	0.377921	-1.94524	1.81294	-1.07298	0.283281	0.377895
Vpar_0846	Helicase PriA essential for oriC/DnaA-independent DNA replication	173.68	-1.94486	0.621231	-3.13066	0.00174415	0.00751923
Vpar_0698	Malonyl CoA-acyl carrier protein transacylase (EC 2.3.1.39)	408.989	-1.94154	0.600514	-3.23313	0.00122443	0.00569876
Vpar_1371	Peptidyl-prolyl cis-trans isomerase (EC 5.2.1.8)	45.7036	-1.94105	0.679212	-2.8578	0.00426591	0.0151113
Vpar_0252	Lead, cadmium, zinc and mercury transporting ATPase (EC 3.6.3.3) (EC 3.6.3.5); Copper-translocating P-type ATPase (EC 3.6.3.4)	87.0122	-1.93829	0.715583	-2.70869	0.00675502	0.0214426
Vpar_0489	Oligopeptide ABC transporter, periplasmic oligopeptide-binding protein OppA (TC 3.A.1.5.1)	145.862	-1.93772	0.645987	-2.99963	0.0027031	0.0106331
Vpar_1648	Ferredoxin-nitrite reductase	47.5926	-1.93769	0.656268	-2.9526	0.00315114	0.0119728
Vpar_1856	Inner membrane protein translocase component YidC, short form OxaI-like	138.715	-1.93727	0.573788	-3.37628	0.000734737	0.00379243
Vpar_0121	cobalt transport protein	17.6246	-1.93604	0.72739	-2.66162	0.0077766	0.0237882
Vpar_1323	Additional periplasmic component NikK of nickel ECF transporter	324.861	-1.93011	0.574336	-3.36059	0.000777767	0.00396853
Vpar_0307	Cadmium efflux system accessory protein	10.5149	-1.92952	0.668099	-2.88807	0.00387613	0.0140403
Vpar_1210	Ferric uptake regulation protein FUR	106.762	-1.92768	0.597385	-3.22686	0.00125155	0.00579538
Vpar_0499	Cell division protein DivIC (FtsB), stabilizes FtsL against RasP cleavage	38.835	-1.92696	0.725437	-2.65628	0.00790087	0.024081
Vpar_1835	Sugar/maltose fermentation stimulation protein homolog	24.6388	-1.92585	0.628078	-3.06625	0.00216758	0.0089417
Vpar_1099	FIG069887: hypothetical protein	94.4699	-1.9257	0.66587	-2.892	0.00382796	0.0139048
Vpar_0154	N-carbamoyl-L-amino acid hydrolase (EC 3.5.1.87)	41.2609	-1.92501	0.660253	-2.91557	0.00355035	0.0131141
Vpar_0685	Manganese-dependent protein-tyrosine phosphatase (EC 3.1.3.48)	31.9751	-1.9225	0.604591	-3.17984	0.00147359	0.00659936
Vpar_0625	Ribonuclease M5 (EC 3.1.26.8)	16.1848	-1.92096	0.675129	-2.84532	0.00443675	0.0155857
Vpar_0461	Mn2+/Fe2+ transporter, NRAMP family	18.4556	-1.92059	0.735569	-2.61103	0.00902689	0.0265889
Vpar_1708	protein of unknown function DUF445	66.6478	-1.92059	0.632208	-3.0379	0.00238231	0.0096291
Vpar_0235	Adenosylmethionine-8-amino-7-oxononanoate aminotransferase (EC 2.6.1.62)	75.5196	-1.91917	0.707006	-2.7145	0.0066376	0.0211548
Vpar_0525	FIG01197212: hypothetical protein	656.032	-1.9182	0.682192	-2.81181	0.00492629	0.0168587
Vpar_0199	Manganese ABC transporter, inner membrane permease protein SitD	107.534	-1.91551	0.704408	-2.71932	0.00654161	0.0209339
Vpar_0801	Peptide chain release factor 2	174.085	-1.91372	0.586782	-3.26137	0.00110874	0.00527289
Vpar_1551	Substrate-specific component QueT (COG4708) of predicted queuosine-regulated ECF transporter	5.50357	-1.91296	0.851998	-2.24527	0.0247508	0.0558306
Vpar_1643	Branched-chain amino acid transport protein azlD	3.36462	-1.90829	0.971899	-1.96346	0.0495925	0.0931675
Vpar_0652	Long-chain-fatty-acid--CoA ligase (EC 6.2.1.3)	26.0021	-1.90431	0.740322	-2.57227	0.0101033	0.0288997
Vpar_0420	acyltransferase 3	47.238	-1.90426	0.64145	-2.96869	0.00299074	0.0115021
Vpar_1187	Uptake hydrogenase large subunit (EC 1.12.99.6)	423.132	-1.90266	0.643139	-2.95839	0.00309249	0.0117988
Vpar_1271	Acetylornithine deacetylase (EC 3.5.1.16)	316.053	-1.90203	0.588929	-3.22965	0.00123942	0.00575302
Vpar_1310	purple acid phosphatase	28.6568	-1.901	0.715562	-2.65666	0.00789189	0.0240613
Vpar_0798	Cold shock protein CspC	7.67699	-1.90069	0.750842	-2.53141	0.0113603	0.0314838
Vpar_0883	Chaperone protein DnaJ	338.05	-1.89925	0.573414	-3.31217	0.000925738	0.0045698
Vpar_1068	Phenylalanyl-tRNA synthetase alpha chain (EC 6.1.1.20)	94.1691	-1.89914	0.604842	-3.13989	0.00169014	0.00733577
Vpar_0662	ABC transporter ATP-binding protein uup	266.925	-1.899	0.587594	-3.23183	0.00122999	0.00571968
Vpar_1185	Hydrogenase maturation protease (EC 3.4.24.-)	38.813	-1.89685	0.70321	-2.69742	0.00698789	0.0219721
Vpar_0792	RecD-like DNA helicase YrrC	274.411	-1.89678	0.649256	-2.92147	0.00348379	0.012924
Vpar_1631	Similar to ribosomal large subunit pseudouridine synthase D, group RluD10	53.7828	-1.89597	0.654669	-2.89608	0.00377862	0.0137675
Vpar_1036	Ethanolamine two-component response regulator	14.1839	-1.89416	0.607629	-3.11729	0.0018252	0.00779446
Vpar_0013	conserved domain protein	2.41778	-1.89405	0.919272	-2.06038	0.0393627	0.0790821
Vpar_1394	permeases of the major facilitator superfamily	49.6836	-1.89288	0.785003	-2.4113	0.0158959	0.0404946
Vpar_0123	Histidinol-phosphatase (EC 3.1.3.15)	16.2593	-1.89228	0.687018	-2.75434	0.00588106	0.019284
Vpar_0312	Predicted hydroxymethylpyrimidine transporter CytX	12.5457	-1.89198	0.718242	-2.63418	0.00843401	0.0252693
Vpar_0193	Histone acetyltransferase HPA2 and related acetyltransferases	9.60497	-1.89092	0.696555	-2.71467	0.00663422	0.0211457
Vpar_0425	Putative membrane protein YfcA	40.4643	-1.88988	0.659208	-2.86689	0.00414531	0.0147862
Vpar_0290	Xanthine and CO dehydrogenases maturation factor, XdhC/CoxF family	68.0438	-1.88961	0.653524	-2.89142	0.0038351	0.0139239
Vpar_0288	4-diphosphocytidyl-2C-methyl-D-erythritol synthase	63.5635	-1.88801	0.661291	-2.85505	0.00430306	0.0152089
Vpar_0473	protein of unknown function DUF541	22.4877	-1.88748	0.667287	-2.82858	0.00467546	0.0162144
Vpar_0479	Transport ATP-binding protein CydD	55.5057	-1.88646	0.543949	-3.46808	0.00052419	0.00289062
Vpar_0490	Muramoyltetrapeptide carboxypeptidase (EC 3.4.17.13)	17.6095	-1.88628	0.811094	-2.3256	0.0200402	0.0479216
Vpar_1181	Alanyl-tRNA synthetase (EC 6.1.1.7)	431.981	-1.88598	0.590289	-3.19502	0.00139822	0.00633397
Vpar_0202	Manganese ABC transporter, periplasmic-binding protein SitA	142.793	-1.88382	0.665135	-2.83224	0.00462233	0.0160751
Vpar_0910	L-threonine 3-O-phosphate decarboxylase (EC 4.1.1.81)	42.0185	-1.88334	0.513721	-3.66608	0.000246295	0.0015631
Vpar_0366	Phosphoribosylaminoimidazole carboxylase catalytic subunit (EC 4.1.1.21)	13.4685	-1.88273	0.77875	-2.41763	0.0156221	0.0399472
Vpar_0393	no significant homology Putative N-terminal signal sequence was found by PSORT	110.688	-1.88166	0.672905	-2.79633	0.00516873	0.0174864
Vpar_1202	iron ABC transporter substrate-binding protein	106.349	-1.88066	0.622374	-3.02176	0.00251312	0.01004
Vpar_0299	Glucosamine--fructose-6-phosphate aminotransferase [isomerizing] (EC 2.6.1.16)	212.697	-1.88036	0.692507	-2.71529	0.00662179	0.0211139
Vpar_1550	NAD-specific glutamate dehydrogenase (EC 1.4.1.2)	176.656	-1.88003	0.711415	-2.64267	0.00822554	0.024821
Vpar_1224	Cell division protein FtsI [Peptidoglycan synthetase] (EC 2.4.1.129)	120.705	-1.87771	0.627156	-2.99401	0.00275338	0.0107836
Vpar_1676	Lead, cadmium, zinc and mercury transporting ATPase (EC 3.6.3.3) (EC 3.6.3.5); Copper-translocating P-type ATPase (EC 3.6.3.4)	296.335	-1.8774	0.618223	-3.03676	0.00239136	0.0096546
Vpar_1443	anion transporter family protein	42.1092	-1.87728	0.630729	-2.97637	0.0029168	0.0112776
Vpar_0005	Zn-ribbon-containing, possibly RNA-binding protein and truncated derivatives	83.978	-1.87669	0.591869	-3.17079	0.00152026	0.00675952
Vpar_0234	Dethiobiotin synthetase (EC 6.3.3.3)	17.6059	-1.8732	0.805023	-2.32688	0.0199714	0.0477904
Vpar_1124	Zn-dependent peptidase, insulinase family	393.657	-1.87082	0.673234	-2.77886	0.00545495	0.0182083
Vpar_0079	Electron transfer flavoprotein, beta subunit	61.9752	-1.8708	0.723397	-2.58613	0.00970612	0.028103
Vpar_1387	Proline/sodium symporter PutP (TC 2.A.21.2.1) @ Propionate/sodium symporter	34.3397	-1.8695	0.592736	-3.15402	0.00161036	0.00706487
Vpar_0423	Methionine ABC transporter permease protein	85.087	-1.86784	0.676685	-2.76028	0.00577517	0.0190357
Vpar_0765	ABC transporter substrate-binding protein	171.249	-1.86714	0.627636	-2.97487	0.0029311	0.0113217
Vpar_1109	Division initiation protein	101.884	-1.86535	0.693371	-2.69027	0.00713945	0.022347
Vpar_0616	Methionyl-tRNA synthetase (EC 6.1.1.10)	246.496	-1.86526	0.634699	-2.93881	0.00329477	0.0123985
Vpar_0903	Cob(I)alamin adenosyltransferase PduO (EC 2.5.1.17)	119.004	-1.86441	0.640825	-2.90939	0.00362135	0.0133182
Vpar_1416	hypothetical protein	2.37695	-1.86391	1.10335	-1.68932	0.091159	0.149361
Vpar_1681	Replicative DNA helicase (EC 3.6.1.-)	120.716	-1.86252	0.61917	-3.00809	0.00262897	0.010403
Vpar_1184	FIG01197165: hypothetical protein	22.3675	-1.85798	0.693102	-2.68068	0.00734737	0.0228282
Vpar_0472	2-heptaprenyl-1,4-naphthoquinone methyltransferase (EC 2.1.1.163)	12.7183	-1.85793	0.81118	-2.2904	0.0219981	0.0511959
Vpar_1508	LSU ribosomal protein L1p (L10Ae)	838.746	-1.8578	0.631294	-2.94285	0.0032521	0.0122728
Vpar_0569	Transcriptional regulator, LysR family	141.34	-1.85737	0.557131	-3.3338	0.000856675	0.00429299
Vpar_1855	RNA-binding protein Jag	163.877	-1.85582	0.631993	-2.93647	0.00331976	0.012471
Vpar_1533	ATP synthase gamma chain (EC 3.6.3.14)	265.163	-1.854	0.591442	-3.13471	0.00172025	0.00743851
Vpar_1156	Phosphoglycolate phosphatase (EC 3.1.3.18)	5.90712	-1.85368	0.861774	-2.151	0.0314758	0.0664611
Vpar_0916	FIG01196980: hypothetical protein	42.5896	-1.85291	0.601561	-3.08017	0.00206884	0.0086158
Vpar_1404	Integral membrane protein, interacts with FtsH	48.0394	-1.85205	0.64486	-2.87202	0.00407856	0.0145938
Vpar_1101	bacterial seryl-tRNA synthetase related	41.9131	-1.84752	0.715653	-2.58158	0.0098348	0.0283849
Vpar_1532	ATP synthase beta chain (EC 3.6.3.14)	494.347	-1.84734	0.599907	-3.07938	0.00207431	0.00863437
Vpar_0527	Outer membrane protein/protective antigen OMA87	814.735	-1.84651	0.595369	-3.10146	0.0019257	0.00813248
Vpar_0624	Methionine biosynthesis and transport regulator MtaR, LysR family	87.1172	-1.84547	0.703404	-2.62363	0.00869979	0.0258543
Vpar_0700	Acyl carrier protein	153.939	-1.84205	0.569813	-3.23272	0.00122617	0.00570474
Vpar_0845	S-adenosylmethionine synthetase (EC 2.5.1.6)	215.637	-1.84144	0.621729	-2.96181	0.00305834	0.0117011
Vpar_1345	FIG01197179: hypothetical protein	17.4329	-1.8413	0.681906	-2.70023	0.00692923	0.0218248
Vpar_0770	Deoxyuridine 5'-triphosphate nucleotidohydrolase (EC 3.6.1.23)	53.2536	-1.84123	0.695478	-2.64743	0.00811057	0.0245526
Vpar_0025	FIG01197362: hypothetical protein	7.43418	-1.83894	0.950841	-1.93401	0.0531118	0.0980519
Vpar_1534	ATP synthase alpha chain (EC 3.6.3.14)	543.768	-1.8384	0.569261	-3.22945	0.00124028	0.00575578
Vpar_1108	FIG025307: hypothetical protein	33.1386	-1.83772	0.646458	-2.84275	0.00447256	0.0156728
Vpar_0896	Cellobiose phosphotransferase system YdjC-like protein	34.808	-1.83735	0.681899	-2.69447	0.00705017	0.0221293
Vpar_1744	FIG01197500: hypothetical protein	13.7943	-1.83686	0.741862	-2.47601	0.013286	0.0354006
Vpar_0768	SSU ribosomal protein S15p (S13e)	52.5894	-1.83681	0.734756	-2.4999	0.0124229	0.0336922
Vpar_1388	FIG01197291: hypothetical protein	74.0035	-1.83338	0.548785	-3.34081	0.000835351	0.00420612
Vpar_0542	3-deoxy-manno-octulosonate cytidylyltransferase (EC 2.7.7.38)	104.854	-1.83248	0.63048	-2.90648	0.00365522	0.013417
Vpar_0769	Polyribonucleotide nucleotidyltransferase (EC 2.7.7.8)	508.528	-1.83236	0.602747	-3.04002	0.00236563	0.00957615
Vpar_0827	Ribosomal large subunit pseudouridine synthase B (EC 4.2.1.70)	52.4097	-1.83173	0.716865	-2.5552	0.0106126	0.0299564
Vpar_0699	3-oxoacyl-[acyl-carrier protein] reductase (EC 1.1.1.100)	246.11	-1.8316	0.588857	-3.11043	0.00186815	0.00794024
Vpar_0970	MG(2+) CHELATASE FAMILY PROTEIN / ComM-related protein	2.72364	-1.83153	0.889635	-2.05874	0.0395192	0.079343
Vpar_1325	pseudogene	1.66929	-1.8308	1.15165	-1.58971	0.111899	0.176571
Vpar_1125	FIG01197491: hypothetical protein	29.1251	-1.82687	0.685992	-2.6631	0.00774235	0.0237107
Vpar_1761	putative periplasmic protein kinase ArgK and related GTPases of G3E family	506.149	-1.82383	0.609351	-2.99307	0.0027619	0.0108079
Vpar_1426	Glutamyl-tRNA reductase (EC 1.2.1.70)	133.263	-1.81949	0.633314	-2.87297	0.0040663	0.0145587
Vpar_1146	Cobalt-precorrin-6 synthase, anaerobic	317.718	-1.81873	0.612532	-2.96921	0.00298569	0.0114895
Vpar_0830	1-acyl-sn-glycerol-3-phosphate acyltransferase (EC 2.3.1.51)	74.8146	-1.81771	0.64183	-2.83207	0.00462482	0.016082
Vpar_0780	Soluble lytic murein transglycosylase precursor (EC 3.2.1.-)	36.208	-1.81412	0.634886	-2.85739	0.00427147	0.0151258
Vpar_0887	histidine triad (HIT) protein	30.5693	-1.81377	0.728562	-2.48953	0.0127913	0.0343865
Vpar_0544	Arabinose 5-phosphate isomerase (EC 5.3.1.13)	209.265	-1.81099	0.61958	-2.92293	0.00346754	0.0128779
Vpar_0974	LSU ribosomal protein L19p	28.5468	-1.80999	0.715752	-2.5288	0.0114453	0.031671
Vpar_0641	[NiFe] hydrogenase metallocenter assembly protein HypF	64.9627	-1.8063	0.529754	-3.40969	0.000650361	0.00344022
Vpar_0553	membrane protein	36.5398	-1.80621	0.652239	-2.76925	0.00561855	0.0186332
Vpar_1560	Oligopeptide transport ATP-binding protein OppF (TC 3.A.1.5.1)	383.601	-1.80581	0.543217	-3.3243	0.000886417	0.00441434
Vpar_0871	DNA mismatch repair protein MutS	160.116	-1.8058	0.615476	-2.93398	0.00334644	0.012536
Vpar_1158	FIG01197324: hypothetical protein	3.16541	-1.80564	0.888024	-2.03332	0.0420204	0.0832377
Vpar_1241	Biotin carboxyl carrier protein of oxaloacetate decarboxylase; Biotin carboxyl carrier protein	373.375	-1.80456	0.602358	-2.99582	0.00273705	0.0107345
Vpar_0162	Tryptophan synthase beta chain (EC 4.2.1.20)	24.9197	-1.80151	0.659366	-2.73219	0.00629155	0.0203304
Vpar_0852	Protein serine/threonine phosphatase PrpC, regulation of stationary phase	133.578	-1.80034	0.627683	-2.86823	0.00412769	0.0147335
Vpar_0759	Lipopolysaccharide heptosyltransferase I (EC 2.4.1.-)	100.702	-1.79955	0.624508	-2.88155	0.0039573	0.0142607
Vpar_1460	2-oxoglutarate oxidoreductase, beta subunit (EC 1.2.7.3)	225.17	-1.79758	0.6765	-2.65718	0.00787973	0.0240342
Vpar_1457	Nicotinate-nucleotide--dimethylbenzimidazole phosphoribosyltransferase (EC 2.4.2.21)	36.9011	-1.79715	0.675212	-2.66161	0.0077767	0.0237882
Vpar_0877	Translation elongation factor LepA	156.377	-1.79622	0.525115	-3.42062	0.000624784	0.00332706
Vpar_1389	Methyltransferase (EC 2.1.1.-)	40.5136	-1.79475	0.600093	-2.99079	0.00278254	0.0108692
Vpar_0790	Riboflavin kinase (EC 2.7.1.26) / FMN adenylyltransferase (EC 2.7.7.2)	164.841	-1.79356	0.651979	-2.75094	0.00594238	0.0194486
Vpar_0174	Isoleucyl-tRNA synthetase (EC 6.1.1.5)	187.288	-1.79344	0.619677	-2.89415	0.00380187	0.0138298
Vpar_0908	Cobalamin synthase	30.0743	-1.7922	0.495348	-3.61806	0.000296825	0.00182149
Vpar_1391	LysR family regulatory protein CidR	279.522	-1.78999	0.62871	-2.84709	0.0044121	0.0155224
Vpar_1260	FIG01197327: hypothetical protein	31.5731	-1.78942	0.627495	-2.85169	0.00434878	0.0153397
Vpar_0639	Six-cysteine peptide SCIFF	9.76768	-1.78834	0.695026	-2.57305	0.0100806	0.0288542
Vpar_1480	SSU ribosomal protein S8p (S15Ae)	517.593	-1.78595	0.626208	-2.85201	0.00434432	0.015328
Vpar_1503	DNA-directed RNA polymerase beta subunit (EC 2.7.7.6)	1362.68	-1.78589	0.595875	-2.99709	0.00272573	0.0106982
Vpar_0832	GTP-binding protein EngA	158.808	-1.78564	0.648191	-2.75481	0.00587258	0.0192617
Vpar_0706	Signal recognition particle receptor protein FtsY (=alpha subunit) (TC 3.A.5.1.1)	82.0051	-1.78547	0.594404	-3.00381	0.00266625	0.010519
Vpar_0157	hypothetical protein	1.83269	-1.78526	1.40057	-1.27467	0.202425	0.287416
Vpar_1063	Tyrosyl-tRNA synthetase (EC 6.1.1.1)	70.1249	-1.77987	0.654572	-2.71913	0.00654534	0.0209421
Vpar_1014	COG1939: Ribonuclease III family protein	51.4632	-1.77851	0.651655	-2.72923	0.0063483	0.0204621
Vpar_1130	Cobalt-precorrin-2 C20-methyltransferase (EC 2.1.1.130)	90.1933	-1.77782	0.647606	-2.74522	0.00604708	0.0197213
Vpar_1126	Aspartokinase (EC 2.7.2.4)	124.906	-1.77625	0.668035	-2.65892	0.00783926	0.0239365
Vpar_1584	CTP synthase (EC 6.3.4.2)	261.161	-1.77591	0.618671	-2.87051	0.00409805	0.0146483
Vpar_0518	Rod shape-determining protein MreB	59.2812	-1.77542	0.665584	-2.66746	0.0076427	0.0234924
Vpar_1689	binding-protein-dependent transport systems inner membrane component	3.58074	-1.77458	0.862804	-2.05675	0.03971	0.0796462
Vpar_0635	Lead, cadmium, zinc and mercury transporting ATPase (EC 3.6.3.3) (EC 3.6.3.5); Copper-translocating P-type ATPase (EC 3.6.3.4)	1166.39	-1.77353	0.545048	-3.25389	0.00113837	0.00538326
Vpar_1789	FIG01197332: hypothetical protein	4.3829	-1.77186	0.856046	-2.06982	0.0384688	0.077676
Vpar_0365	LktC	28.1704	-1.77165	0.696784	-2.54261	0.0110029	0.030751
Vpar_1431	Hypothetical protein YggS, proline synthase co-transcribed bacterial homolog PROSC	129.965	-1.77097	0.663167	-2.67047	0.00757445	0.0233223
Vpar_0475	Molybdenum cofactor biosynthesis protein MoaB	17.0856	-1.77044	0.796956	-2.22151	0.0263166	0.0585351
Vpar_0786	Translation initiation factor 2	742.467	-1.77042	0.597856	-2.96129	0.00306354	0.0117158
Vpar_0178	Cof-like hydrolase	30.6021	-1.77042	0.591934	-2.9909	0.00278153	0.010868
Vpar_1604	1,3 propanediol dehydrogenase	21.034	-1.76922	0.54679	-3.23566	0.00121363	0.00566004
Vpar_1502	DNA-directed RNA polymerase beta' subunit (EC 2.7.7.6)	1541.39	-1.76728	0.591745	-2.98655	0.00282141	0.0109861
Vpar_1409	hypothetical protein	0.704853	-1.76463	1.22257	-1.44338	0.148915	0.223202
Vpar_1208	Histidyl-tRNA synthetase (EC 6.1.1.21)	133.696	-1.76389	0.579082	-3.04601	0.00231901	0.00943056
Vpar_0529	outer membrane chaperone Skp (OmpH)	360.568	-1.76379	0.585761	-3.01111	0.00260291	0.010322
Vpar_1385	Thymidylate synthase (EC 2.1.1.45)	29.1596	-1.7608	0.714237	-2.46528	0.0136904	0.0362323
Vpar_0615	rRNA small subunit methyltransferase I	49.6928	-1.75661	0.7055	-2.48988	0.0127787	0.0343591
Vpar_0477	Cytochrome d ubiquinol oxidase subunit I (EC 1.10.3.-)	260.417	-1.7562	0.639842	-2.74473	0.00605605	0.0197423
Vpar_1578	PTS system, fructose-specific IIA component (EC 2.7.1.69) / PTS system, fructose-specific IIB component (EC 2.7.1.69) / PTS system, fructose-specific IIC component (EC 2.7.1.69)	138.665	-1.75202	0.639845	-2.73819	0.00617787	0.0200563
Vpar_0561	Cytoplasmic hypothetical protein DUF199, a subgroup	89.3093	-1.75142	0.652669	-2.68347	0.00728632	0.0226844
Vpar_1779	nitroreductase	6.14857	-1.74364	0.700563	-2.48891	0.0128136	0.0344307
Vpar_0028	Polysaccharide deacetylase	6.02751	-1.74311	0.934774	-1.86474	0.0622185	0.110633
Vpar_1096	Sua5 YciO YrdC YwlC family protein	43.3233	-1.74261	0.746721	-2.33368	0.0196127	0.0471453
Vpar_1222	Rod shape-determining protein RodA	50.5258	-1.74092	0.627943	-2.77241	0.00556427	0.0184872
Vpar_1396	FIG01197298: hypothetical protein	44.9692	-1.7395	0.75228	-2.31231	0.0207605	0.0491392
Vpar_1134	hypothetical protein	0.542474	-1.73861	1.67246	-1.03956	0.298546	0.394162
Vpar_0593	FIG01197461: hypothetical protein	204.981	-1.73777	0.631762	-2.75067	0.00594733	0.019462
Vpar_0632	Ferrous iron transport protein B	391.548	-1.73553	0.706509	-2.45649	0.0140301	0.0369153
Vpar_1203	Fe-S OXIDOREDUCTASE (1.8.-.-)	218.946	-1.73536	0.619125	-2.80292	0.00506421	0.0172087
Vpar_0952	3,4-dihydroxy-2-butanone 4-phosphate synthase (EC 4.1.99.12) / GTP cyclohydrolase II (EC 3.5.4.25)	178.391	-1.73361	0.697999	-2.48369	0.0130029	0.0348324
Vpar_0159	Anthranilate synthase, amidotransferase component (EC 4.1.3.27)	5.55116	-1.72828	0.847769	-2.03862	0.041488	0.0823823
Vpar_1666	Protein crcB homolog	5.34697	-1.72407	0.829993	-2.07722	0.0377816	0.0767626
Vpar_0557	S-layer domain protein domain protein	1584.15	-1.72331	0.555815	-3.10052	0.00193182	0.00815364
Vpar_1587	UPF0213 protein CPE1444	18.7033	-1.72272	0.602409	-2.85971	0.00424027	0.0150439
Vpar_1543	FIG01197303: hypothetical protein	139.904	-1.72209	0.61945	-2.78003	0.00543541	0.0181579
Vpar_1373	Lactoylglutathione lyase (EC 4.4.1.5)	35.0824	-1.72119	0.617806	-2.78597	0.00533683	0.0179178
Vpar_0687	Ribonucleotide reductase of class III (anaerobic), activating protein (EC 1.97.1.4)	26.4414	-1.72054	0.622471	-2.76405	0.00570894	0.0188691
Vpar_1116	UDP-N-acetylmuramoylalanyl-D-glutamyl-2,6-diaminopimelate--D-alanyl-D-alanine ligase (EC 6.3.2.10)	89.0178	-1.72022	0.673427	-2.55442	0.0106364	0.0300081
Vpar_0481	FIG01197070: hypothetical protein	29.468	-1.71739	0.622585	-2.75848	0.0058071	0.0191092
Vpar_0026	Glycosyltransferase (EC 2.4.1.-)	23.3288	-1.71649	0.738191	-2.32526	0.0200578	0.0479587
Vpar_0474	Polysaccharide deacetylase	25.957	-1.71561	0.654336	-2.6219	0.008744	0.025955
Vpar_0848	Methionyl-tRNA formyltransferase (EC 2.1.2.9)	200.527	-1.71509	0.641531	-2.67344	0.00750783	0.0231729
Vpar_1715	Nitric oxide-dependent regulator DnrN or NorA	11.2021	-1.71156	0.748384	-2.287	0.0221957	0.0515164
Vpar_0141	Cysteine synthase (EC 2.5.1.47)	28.6119	-1.70707	0.677949	-2.51799	0.0118026	0.0323989
Vpar_1624	nitroimidazole resistance protein, putative	8.46965	-1.70403	0.676449	-2.51909	0.0117659	0.0323252
Vpar_1570	FIG01197477: hypothetical protein	2.76188	-1.7038	1.16507	-1.4624	0.14363	0.216656
Vpar_0989	Magnesium and cobalt efflux protein CorC	90.784	-1.69914	0.634608	-2.67746	0.00741827	0.0229835
Vpar_1673	FIG01197533: hypothetical protein	6.20051	-1.69695	0.885205	-1.91702	0.0552357	0.101032
Vpar_1786	FIG01196982: hypothetical protein	10.9206	-1.6963	0.675615	-2.51074	0.0120477	0.0329073
Vpar_0201	Manganese ABC transporter, ATP-binding protein SitB	85.68	-1.69596	0.710024	-2.3886	0.0169127	0.0424294
Vpar_1771	FIG01197330: hypothetical protein	10.1722	-1.69232	0.686355	-2.46567	0.0136758	0.0362063
Vpar_0637	FIG01197420: hypothetical protein	17.0021	-1.69205	0.555225	-3.0475	0.00230752	0.00939329
Vpar_1197	FIG002344: Hydrolase (HAD superfamily)	976.991	-1.69015	0.576561	-2.93143	0.00337409	0.0126191
Vpar_0822	Hydroxyacylglutathione hydrolase (EC 3.1.2.6)	6.39813	-1.689	0.562013	-3.00526	0.00265351	0.0104785
Vpar_1616	FIG01197118: hypothetical protein	3.82628	-1.6887	0.709443	-2.38032	0.0172976	0.0431416
Vpar_1718	FIG01197637: hypothetical protein	3.40939	-1.68847	0.63767	-2.64788	0.00809982	0.0245277
Vpar_0180	oxidoreductase, aldo/keto reductase family	0.968026	-1.688	1.6871	-1.00054	0.317051	0.413719
Vpar_1380	FIG01196891: hypothetical protein	13.3341	-1.68765	0.684384	-2.46594	0.0136655	0.0361833
Vpar_1510	Transcription antitermination protein NusG	511.131	-1.68698	0.611101	-2.76056	0.0057702	0.0190225
Vpar_1622	FIG01197318: hypothetical protein	20.9551	-1.68319	0.724988	-2.32168	0.02025	0.0482916
Vpar_0993	COG1242: Predicted Fe-S oxidoreductase	35.9221	-1.68259	0.652178	-2.57996	0.00988128	0.0284295
Vpar_0158	Anthranilate synthase, aminase component (EC 4.1.3.27)	19.425	-1.68252	0.673185	-2.49935	0.0124422	0.0337305
Vpar_0243	FIG01196911: hypothetical protein	3.90607	-1.68137	0.754463	-2.22857	0.0258428	0.0576916
Vpar_1251	Dihydrofolate synthase (EC 6.3.2.12) / Folylpolyglutamate synthase (EC 6.3.2.17)	91.6602	-1.68072	0.660393	-2.54503	0.0109267	0.0305917
Vpar_1536	ATP synthase B chain (EC 3.6.3.14)	136.731	-1.677	0.679645	-2.46747	0.0136073	0.0360631
Vpar_0524	Mammalian cell entry related domain protein	472.857	-1.67062	0.647597	-2.57973	0.00988786	0.0284421
Vpar_0284	Xanthine dehydrogenase, FAD binding subunit (EC 1.17.1.4)	31.1622	-1.67044	0.628747	-2.65677	0.00788924	0.0240555
Vpar_1037	putative signal transduction histidine kinase	41.2069	-1.66867	0.625742	-2.6667	0.00766005	0.0235209
Vpar_1013	TrmH family tRNA/rRNA methyltransferase YacO (EC 2.1.1.-)	107.386	-1.66771	0.682611	-2.44313	0.0145604	0.037958
Vpar_1499	SSU ribosomal protein S12p (S23e)	806.207	-1.66729	0.60525	-2.75471	0.00587435	0.019265
Vpar_0969	Rossmann fold nucleotide-binding protein Smf possibly involved in DNA uptake	8.72724	-1.66715	0.642144	-2.59623	0.00942528	0.027484
Vpar_1049	5-nucleotidase SurE (EC 3.1.3.5)	13.7016	-1.66534	0.685717	-2.42861	0.015157	0.0390573
Vpar_1163	hypothetical protein	10.1194	-1.66526	0.998954	-1.667	0.0955139	0.155136
Vpar_1067	Phenylalanyl-tRNA synthetase beta chain (EC 6.1.1.20)	255.035	-1.66478	0.606837	-2.74337	0.00608126	0.0198013
Vpar_1045	Late competence protein ComEC, DNA transport	44.9081	-1.66374	0.610121	-2.7269	0.00639322	0.0205786
Vpar_0188	hypothetical protein	3.73018	-1.66219	1.12925	-1.47194	0.141036	0.213433
Vpar_0237	Zinc uptake regulation protein ZUR	11.1837	-1.66184	0.539841	-3.07838	0.00208126	0.00865845
Vpar_0782	FIG000325: clustered with transcription termination protein NusA	101.496	-1.66157	0.600577	-2.76662	0.00566402	0.018747
Vpar_0239	Zinc ABC transporter, ATP-binding protein ZnuC	16.7233	-1.65863	0.665173	-2.49353	0.0126478	0.0341683
Vpar_0374	2-succinyl-5-enolpyruvyl-6-hydroxy-3-cyclohexene-1-carboxylic-acid synthase (EC 2.2.1.9)	65.1536	-1.65846	0.65647	-2.52632	0.0115263	0.0318328
Vpar_1360	Nucleoside triphosphate pyrophosphohydrolase MazG (EC 3.6.1.8)	115.423	-1.65574	0.62669	-2.64204	0.0082408	0.0248507
Vpar_1221	FIG092679: Fe-S oxidoreductase	127.549	-1.65326	0.632953	-2.61198	0.00900207	0.0265306
Vpar_0697	Enoyl-[acyl-carrier-protein] reductase [FMN] (EC 1.3.1.9)	313.053	-1.65155	0.568285	-2.9062	0.00365843	0.0134262
Vpar_1479	LSU ribosomal protein L6p (L9e)	770.027	-1.64905	0.613662	-2.68723	0.00720467	0.0224939
Vpar_0428	FIG01197062: hypothetical protein	88.644	-1.64852	0.628753	-2.62189	0.00874442	0.0259557
Vpar_0190	FIG01196860: hypothetical protein	12.3101	-1.6439	0.532745	-3.08572	0.0020306	0.00849109
Vpar_1098	Peptide chain release factor 1	146.855	-1.64384	0.614215	-2.67633	0.00744343	0.0230246
Vpar_0636	FIG01197524: hypothetical protein	9.09945	-1.64272	0.650743	-2.52438	0.0115904	0.0319722
Vpar_0581	tRNA (Guanine37-N1) -methyltransferase (EC 2.1.1.31)	21.3976	-1.64147	0.713533	-2.30048	0.021421	0.0502878
Vpar_1357	FIG01197566: hypothetical protein	2.49735	-1.64113	0.830566	-1.97592	0.0481642	0.0919715
Vpar_0611	Thymidylate kinase (EC 2.7.4.9)	13.7832	-1.64003	0.733351	-2.23635	0.0253285	0.0568146
Vpar_1008	tmRNA-binding protein SmpB	53.1937	-1.63839	0.646875	-2.53277	0.0113165	0.0313986
Vpar_0967	tRNA:m(5)U-54 MTase gid	118.181	-1.63767	0.584231	-2.80312	0.00506115	0.0171998
Vpar_0695	Phosphate:acyl-ACP acyltransferase PlsX	215.98	-1.63732	0.620924	-2.63691	0.0083664	0.0251346
Vpar_1355	Periplasmic [Fe] hydrogenase large subunit (EC 1.12.7.2)	91.546	-1.63692	0.574111	-2.85122	0.00435512	0.0153578
Vpar_0267	Putative aminotransferase	61.5909	-1.63622	0.651887	-2.50997	0.0120741	0.0329527
Vpar_0654	Cys-tRNA(Pro) deacylase YbaK	36.4669	-1.6349	0.686827	-2.38037	0.0172953	0.0431365
Vpar_1050	glycosyl transferase, family 2	95.8632	-1.63395	0.643064	-2.54088	0.0110573	0.0308682
Vpar_1255	GTP-binding protein EngB	139.561	-1.63347	0.679509	-2.40389	0.0162216	0.0411198
Vpar_1324	GTP-binding protein TypA/BipA	392.242	-1.63322	0.593531	-2.75171	0.00592856	0.019413
Vpar_0714	23S rRNA (Uracil-5-) -methyltransferase RumA (EC 2.1.1.-)	50.2987	-1.6328	0.663908	-2.45937	0.0139179	0.0366981
Vpar_0753	Ribonucleotide reductase transcriptional regulator NrdR	27.8287	-1.63153	0.610166	-2.6739	0.00749737	0.0231492
Vpar_1423	Porphobilinogen synthase (EC 4.2.1.24)	107.799	-1.62695	0.657498	-2.47446	0.0133437	0.0355163
Vpar_1762	Methylmalonyl-CoA mutase (EC 5.4.99.2)	1220.36	-1.62615	0.585442	-2.77765	0.0054754	0.0182581
Vpar_0373	Menaquinone-specific isochorismate synthase (EC 5.4.4.2)	27.2071	-1.62578	0.730185	-2.22653	0.0259788	0.0579385
Vpar_1240	Oxaloacetate decarboxylase beta chain (EC 4.1.1.3)	607.05	-1.62401	0.577888	-2.81026	0.00495021	0.0169106
Vpar_0990	GTP-binding protein Era	59.8163	-1.62396	0.613532	-2.6469	0.00812339	0.0245847
Vpar_0376	Naphthoate synthase (EC 4.1.3.36)	59.9652	-1.6213	0.598795	-2.7076	0.0067772	0.0214787
Vpar_0999	DNA ligase (EC 6.5.1.2)	67.9138	-1.62068	0.544539	-2.97625	0.00291798	0.0112805
Vpar_1351	Hemin-binding periplasmic protein hmuT precursor	125.504	-1.61968	0.783248	-2.0679	0.0386491	0.0779596
Vpar_1052	Phosphatidylserine decarboxylase (EC 4.1.1.65)	41.1177	-1.6146	0.600591	-2.68836	0.0071804	0.0224398
Vpar_0876	tRNA-specific 2-thiouridylase MnmA	105.317	-1.61367	0.707527	-2.28072	0.0225651	0.0521334
Vpar_0255	Pyruvate formate-lyase (EC 2.3.1.54)	531.745	-1.61203	0.570778	-2.82428	0.00473876	0.0163752
Vpar_1418	FIG01196943: hypothetical protein	12.6324	-1.61194	0.817959	-1.97069	0.0487596	0.0927621
Vpar_0657	FIG01197056: hypothetical protein	15.0206	-1.61161	0.783715	-2.05637	0.0397464	0.0796959
Vpar_1515	FIG01197275: hypothetical protein	59.4349	-1.61079	0.71216	-2.26184	0.0237075	0.0541247
Vpar_0761	Probable DNA polymerase III epsilon chain	87.3073	-1.60983	0.663878	-2.42489	0.0153131	0.0393622
Vpar_1646	Methionine ABC transporter substrate-binding protein	138.211	-1.60926	0.777423	-2.06999	0.0384531	0.0776494
Vpar_1219	Cytoplasmic axial filament protein CafA and Ribonuclease G (EC 3.1.4.-)	87.6215	-1.60666	0.668935	-2.40182	0.0163139	0.0412627
Vpar_0521	FIG01197338: hypothetical protein	555.846	-1.60654	0.633457	-2.53615	0.0112079	0.0311936
Vpar_1176	FIG011945: O-methyltransferase family protein	67.8801	-1.60401	0.716855	-2.23757	0.0252492	0.0566745
Vpar_1792	FIG01197389: hypothetical protein	21.1328	-1.60206	0.793249	-2.01961	0.0434235	0.0851551
Vpar_1001	Manganese-dependent inorganic pyrophosphatase (EC 3.6.1.1)	48.275	-1.60052	0.689874	-2.32002	0.0203395	0.0484581
Vpar_0403	hypothetical protein	4.6712	-1.60047	0.902646	-1.77309	0.0762142	0.129271
Vpar_0996	Aspartyl-tRNA(Asn) amidotransferase subunit B (EC 6.3.5.6) @ Glutamyl-tRNA(Gln) amidotransferase subunit B (EC 6.3.5.7)	244.954	-1.60001	0.592463	-2.7006	0.00692141	0.0218059
Vpar_1205	Cell division protein FtsK	267.522	-1.59951	0.621833	-2.57226	0.0101038	0.0289001
Vpar_1403	transcriptional regulator, LysR family	60.7987	-1.59487	0.628913	-2.53591	0.0112155	0.0311984
Vpar_1362	Transcription-repair coupling factor	108.689	-1.59226	0.61467	-2.59043	0.0095857	0.0278315
Vpar_1095	Low molecular weight protein tyrosine phosphatase (EC 3.1.3.48)	31.5627	-1.59142	0.87212	-1.82477	0.0680353	0.118233
Vpar_0826	Segregation and condensation protein B	32.8544	-1.59022	0.698672	-2.27605	0.0228428	0.0526195
Vpar_0755	Phosphoheptose isomerase 1 (EC 5.3.1.-)	31.5265	-1.5902	0.709975	-2.2398	0.0251038	0.0564174
Vpar_0928	Dihydrodipicolinate reductase (EC 1.3.1.26)	94.4597	-1.58897	0.656612	-2.41996	0.0155223	0.0397661
Vpar_0102	FIG015373: Membrane protein	3.69659	-1.58843	1.04761	-1.51625	0.129457	0.198993
Vpar_0072	CobN component of cobalt chelatase involved in B12 biosynthesis	72.7633	-1.58496	0.697054	-2.27379	0.0229786	0.0528523
Vpar_0155	FIG01197604: hypothetical protein	21.8355	-1.58403	0.660177	-2.39941	0.0164217	0.0414757
Vpar_1752	FIG01196979: hypothetical protein	8.32102	-1.58177	0.654574	-2.41649	0.015671	0.0400363
Vpar_0935	FIG01197406: hypothetical protein	8.82046	-1.58027	0.788152	-2.00504	0.044959	0.0873388
Vpar_0482	FIG01197511: hypothetical protein	11.8712	-1.57624	0.592153	-2.66188	0.00777062	0.0237766
Vpar_1170	Di- and tricarboxylate transporters	29.3696	-1.57386	0.734257	-2.14347	0.0320755	0.0674691
Vpar_0346	tRNA (guanine46-N7-)-methyltransferase (EC 2.1.1.33)	32.1791	-1.57196	0.66874	-2.35063	0.0187419	0.0455694
Vpar_1672	FIG01197241: hypothetical protein	187.23	-1.56888	0.611502	-2.56562	0.0102991	0.0293133
Vpar_1370	FIG01197390: hypothetical protein	85.0483	-1.56844	0.588295	-2.66608	0.00767419	0.0235519
Vpar_0532	Lipid A biosynthesis lauroyl acyltransferase (EC 2.3.1.-)	163.986	-1.56216	0.595263	-2.62432	0.00868223	0.0258191
Vpar_0764	ABC transporter substrate-binding protein	206.013	-1.55592	0.579753	-2.68377	0.00727981	0.022671
Vpar_1561	Dipeptide transport ATP-binding protein dppD	284.122	-1.55429	0.545996	-2.8467	0.0044175	0.0155364
Vpar_0756	ADP-heptose synthase (EC 2.7.-.-) / D-glycero-beta-D-manno-heptose 7-phosphate kinase	104.468	-1.54841	0.648255	-2.38859	0.0169133	0.0424297
Vpar_0119	ABC transporter related	39.7639	-1.54818	0.680658	-2.27454	0.0229335	0.0527751
Vpar_0077	Probable electron transfer flavoprotein-quinone oxidoreductase FixC (EC 1.5.5.-)	51.8738	-1.54704	0.646765	-2.39197	0.0167581	0.0421186
Vpar_0392	N-acetylmuramoyl-L-alanine amidase/putative S-layer protein	85.1844	-1.5432	0.600067	-2.57171	0.0101198	0.0289357
Vpar_1227	Rod shape-determining protein MreB	28.0041	-1.54306	0.61427	-2.51202	0.0120043	0.0328171
Vpar_0936	Integrase/recombinase xerD homolog	20.3929	-1.54259	0.683645	-2.25643	0.0240439	0.0546368
Vpar_1585	Arginyl-tRNA synthetase (EC 6.1.1.19)	184.42	-1.5383	0.640294	-2.40249	0.0162837	0.0412014
Vpar_0849	FIG01196898: hypothetical protein	115.643	-1.53704	0.649526	-2.36639	0.0179623	0.0441893
Vpar_0919	Exodeoxyribonuclease VII large subunit (EC 3.1.11.6)	104.62	-1.5363	0.552046	-2.78293	0.00538704	0.0180434
Vpar_0815	Nicotinate-nucleotide adenylyltransferase (EC 2.7.7.18)	59.5385	-1.53516	0.581435	-2.6403	0.00828328	0.0249453
Vpar_0984	Novel D-mannonate dehydrogenase (EC 1.1.1.57)	1.39104	-1.5343	1.0771	-1.42446	0.154312	0.229865
Vpar_0539	Lipid A export ATP-binding/permease protein MsbA (EC 3.6.3.25)	144.961	-1.5331	0.606377	-2.52829	0.0114621	0.0317069
Vpar_0220	Nitrate/nitrite transporter	84.0439	-1.53005	0.630802	-2.42556	0.0152846	0.0393066
Vpar_1491	LSU ribosomal protein L2p (L8e)	1141.84	-1.52846	0.631224	-2.42142	0.0154599	0.0396459
Vpar_0494	Dihydropteroate synthase (EC 2.5.1.15)	53.7102	-1.5251	0.605878	-2.51717	0.0118302	0.0324578
Vpar_0097	3-isopropylmalate dehydrogenase (EC 1.1.1.85)	10.3411	-1.52476	0.594361	-2.56538	0.0103063	0.029318
Vpar_1588	Peptidyl-prolyl cis-trans isomerase (EC 5.2.1.8)	35.2466	-1.52182	0.68632	-2.21737	0.0265979	0.0588932
Vpar_1589	FIG01197577: hypothetical protein	224.382	-1.52115	0.642061	-2.36917	0.0178281	0.0440257
Vpar_0968	DNA topoisomerase I (EC 5.99.1.2)	172.907	-1.52068	0.607551	-2.50297	0.0123156	0.0334597
Vpar_0702	3-oxoacyl-[acyl-carrier-protein] synthase, KASII (EC 2.3.1.41)	540.767	-1.52012	0.62537	-2.43075	0.0150675	0.0388856
Vpar_1422	Glutamate-1-semialdehyde aminotransferase (EC 5.4.3.8)	164.221	-1.51888	0.602618	-2.52047	0.0117198	0.0322282
Vpar_0997	Aspartyl-tRNA(Asn) amidotransferase subunit A (EC 6.3.5.6) @ Glutamyl-tRNA(Gln) amidotransferase subunit A (EC 6.3.5.7)	154.585	-1.51881	0.598575	-2.53738	0.0111685	0.0311005
Vpar_1464	ATPase component of general energizing module of ECF transporters	41.3547	-1.51588	0.70648	-2.14568	0.0318989	0.0671759
Vpar_0345	FIG01197130: hypothetical protein	124.596	-1.515	0.677899	-2.23485	0.025427	0.0569754
Vpar_0584	Similarity with glutathionylspermidine synthase (EC 6.3.1.8), group 2	32.2539	-1.51216	0.742283	-2.03718	0.0416322	0.0826233
Vpar_0304	Glutamine transport ATP-binding protein glnQ (TC 3.A.1.3.2)	42.6886	-1.51034	0.590599	-2.55729	0.0105491	0.0298193
Vpar_1172	Threonyl-tRNA synthetase (EC 6.1.1.3)	170.325	-1.50824	0.691393	-2.18145	0.0291505	0.0628407
Vpar_1145	Cobalt-precorrin-6y C5-methyltransferase (EC 2.1.1.-)	76.5199	-1.50674	0.614465	-2.45212	0.0142016	0.0372525
Vpar_1428	FIG001583: hypothetical protein, contains S4-like RNA binding domain	96.1904	-1.50623	0.693632	-2.17151	0.0298927	0.0640691
Vpar_0592	Holliday junction DNA helicase RuvB	59.24	-1.5055	0.606764	-2.4812	0.013094	0.0350158
Vpar_0628	Peptide chain release factor 3	73.2251	-1.50445	0.555761	-2.70701	0.00678912	0.0215081
Vpar_1259	Cell division trigger factor (EC 5.2.1.8)	766.329	-1.50162	0.558849	-2.68699	0.00720984	0.0225073
Vpar_0020	O-antigen polymerase	11.4359	-1.50057	0.678803	-2.21061	0.0270627	0.059369
Vpar_1250	O-antigen polymerase	72.1615	-1.49873	0.625183	-2.39726	0.0165183	0.041672
Vpar_0750	2-oxoglutarate/malate translocator	105.334	-1.49724	0.637692	-2.3479	0.0188795	0.0457849
Vpar_0946	S-adenosylhomocysteine deaminase (EC 3.5.4.28); Methylthioadenosine deaminase	107.644	-1.49625	0.628232	-2.38168	0.0172339	0.0430181
Vpar_1569	hypothetical protein	0.0428196	-1.49467	1.98477	-0.753069	0.451409	NA
Vpar_1141	Cobalt-precorrin-3b C17-methyltransferase	174.905	-1.49459	0.541963	-2.75773	0.00582036	0.0191431
Vpar_1142	Cobalamin biosynthesis protein CbiG	149.409	-1.49441	0.592919	-2.52043	0.0117213	0.032231
Vpar_0789	tRNA pseudouridine synthase B (EC 4.2.1.70)	76.0293	-1.49398	0.658872	-2.26749	0.0233605	0.0534934
Vpar_0757	ADP-L-glycero-D-manno-heptose-6-epimerase (EC 5.1.3.20)	95.4371	-1.49204	0.623419	-2.39332	0.0166966	0.0420092
Vpar_0116	Type I restriction-modification system, DNA-methyltransferase subunit M (EC 2.1.1.72)	2.79275	-1.49131	1.00954	-1.47722	0.139617	0.211704
Vpar_0703	Ribonuclease III (EC 3.1.26.3)	79.0917	-1.49065	0.612791	-2.43255	0.0149929	0.0387584
Vpar_0092	FIG01196872: hypothetical protein	2.4608	-1.49061	0.715768	-2.08253	0.0372939	0.0759339
Vpar_1800	CRISPR-associated protein Csm6	0.114565	-1.49033	2.0686	-0.720451	0.471247	NA
Vpar_1332	MoxR-like ATPases	102.202	-1.4841	0.693931	-2.13868	0.0324616	0.068124
Vpar_0614	tRNA (adenine37-N(6))-methyltransferase TrmN6 (EC 2.1.1.223)	47.5949	-1.48381	0.651348	-2.27805	0.0227234	0.0524054
Vpar_1201	Ribosomal protein S12p Asp88 (E. coli) methylthiotransferase	174.335	-1.48167	0.601037	-2.4652	0.0136938	0.036236
Vpar_0824	FIG01196888: hypothetical protein	77.273	-1.4762	0.650146	-2.27057	0.0231731	0.0531961
Vpar_0523	Methionine ABC transporter ATP-binding protein	261.493	-1.47413	0.618509	-2.38337	0.017155	0.0428881
Vpar_0492	ABC transporter ATP-binding protein	88.0661	-1.47117	0.55964	-2.62879	0.00856898	0.0255596
Vpar_1073	6-phosphofructokinase (EC 2.7.1.11)	38.2255	-1.47014	0.629324	-2.33607	0.0194878	0.0469113
Vpar_1218	Integral membrane protein	30.0806	-1.46631	0.657575	-2.22987	0.0257561	0.0575403
Vpar_1834	FIG01196923: hypothetical protein	21.1352	-1.4649	0.582989	-2.51274	0.0119796	0.0327704
Vpar_1056	ATP-dependent DNA helicase RecG (EC 3.6.1.-)	26.9217	-1.46355	0.669447	-2.18621	0.0288006	0.0622586
Vpar_1719	Glutamate synthase [NADPH] small chain (EC 1.4.1.13)	66.199	-1.46223	0.679497	-2.15193	0.0314028	0.0664139
Vpar_1256	ATP-dependent protease La (EC 3.4.21.53) Type I	587.281	-1.46089	0.599339	-2.43751	0.014789	0.0383655
Vpar_0576	Signal recognition particle, subunit Ffh SRP54 (TC 3.A.5.1.1)	137.728	-1.45926	0.692677	-2.1067	0.0351439	0.0724038
Vpar_0160	Anthranilate phosphoribosyltransferase (EC 2.4.2.18)	13.0996	-1.45864	0.645297	-2.26042	0.0237954	0.0542935
Vpar_0534	(3R)-hydroxymyristoyl-[acyl carrier protein] dehydratase (EC 4.2.1.-)	91.7219	-1.45662	0.663603	-2.19502	0.0281625	0.0611609
Vpar_1253	Twin-arginine translocation protein TatC	118.227	-1.45642	0.649989	-2.24068	0.025047	0.0563305
Vpar_0397	Osmolarity sensory histidine kinase EnvZ	164.099	-1.45584	0.647375	-2.24884	0.0245227	0.0554387
Vpar_0595	tRNA-guanine transglycosylase (EC 2.4.2.29)	131.601	-1.45412	0.665354	-2.18549	0.0288529	0.0623552
Vpar_1483	LSU ribosomal protein L24p (L26e)	506.085	-1.45128	0.603994	-2.40281	0.0162695	0.0411717
Vpar_0831	4-hydroxy-3-methylbut-2-enyl diphosphate reductase (EC 1.17.1.2) / SSU ribosomal protein S1p	1698.32	-1.45109	0.597656	-2.42798	0.0151834	0.0391058
Vpar_1554	FIG01197088: hypothetical protein	13.1829	-1.44484	0.747307	-1.9334	0.0531869	0.0981561
Vpar_1294	FIG01197176: hypothetical protein	0.549659	-1.4438	1.19458	-1.20863	0.226804	0.315376
Vpar_0008	Lysine-specific permease	176.859	-1.44358	0.58027	-2.48778	0.0128545	0.0345112
Vpar_0861	Undecaprenyl diphosphate synthase (EC 2.5.1.31)	83.298	-1.44086	0.620562	-2.32187	0.0202398	0.0482717
Vpar_1509	LSU ribosomal protein L11p (L12e)	458.958	-1.43657	0.622069	-2.30934	0.020925	0.049422
Vpar_1489	LSU ribosomal protein L22p (L17e)	499.429	-1.43639	0.640092	-2.24404	0.02483	0.0559725
Vpar_0566	Carbamoyl-phosphate synthase large chain (EC 6.3.5.5)	428.56	-1.43585	0.681125	-2.10806	0.0350262	0.0722036
Vpar_1168	LSU ribosomal protein L35p	72.5301	-1.43545	0.657742	-2.18239	0.0290806	0.0627206
Vpar_1832	FIG01197294: hypothetical protein	30.7002	-1.43429	0.599146	-2.39389	0.0166706	0.0419607
Vpar_1117	UDP-N-acetylmuramoylalanyl-D-glutamate--2,6-diaminopimelate ligase (EC 6.3.2.13)	105.333	-1.4332	0.642729	-2.22986	0.0257567	0.0575409
Vpar_0788	FIG146085: 3'-to-5' oligoribonuclease A, Bacillus type	89.0858	-1.43247	0.628935	-2.27761	0.0227499	0.0524516
Vpar_0585	FIG01197082: hypothetical protein	27.1931	-1.43176	0.842928	-1.69856	0.0894022	0.146986
Vpar_1562	Oligopeptide ABC transporter, periplasmic oligopeptide-binding protein OppA (TC 3.A.1.5.1)	889.873	-1.42942	0.539616	-2.64896	0.00807389	0.0244607
Vpar_1257	ATP-dependent Clp protease ATP-binding subunit ClpX	544.053	-1.42667	0.577974	-2.4684	0.0135718	0.0359876
Vpar_1709	protein of unknown function DUF445	64.0376	-1.42363	0.61289	-2.32281	0.0201895	0.0481793
Vpar_1822	FIG01196844: hypothetical protein	1.5202	-1.42225	1.0368	-1.37177	0.170136	0.249191
Vpar_0913	Aminopeptidase YpdF (MP-, MA-, MS-, AP-, NP- specific)	275.885	-1.42117	0.642468	-2.21204	0.0269638	0.0591846
Vpar_0531	UDP-3-O-[3-hydroxymyristoyl] glucosamine N-acyltransferase (EC 2.3.1.-)	323.312	-1.42064	0.585879	-2.4248	0.015317	0.0393702
Vpar_0218	Protoporphyrinogen IX oxidase, aerobic, HemY (EC 1.3.3.4)	128.158	-1.42011	0.683722	-2.07703	0.0377985	0.0767626
Vpar_0533	UDP-3-O-[3-hydroxymyristoyl] N-acetylglucosamine deacetylase (EC 3.5.1.-)	155.132	-1.41709	0.632216	-2.24146	0.024996	0.056238
Vpar_0438	S-adenosylmethionine decarboxylase proenzyme (EC 4.1.1.50), prokaryotic class 1A	52.8421	-1.41314	0.631378	-2.23818	0.0252092	0.0566034
Vpar_1419	hypothetical protein	1.17401	-1.41265	1.3978	-1.01063	0.312194	0.4086
Vpar_0862	Phosphatidate cytidylyltransferase (EC 2.7.7.41)	76.6115	-1.40991	0.692583	-2.03572	0.041778	0.082852
Vpar_0589	FIG000859: hypothetical protein YebC	67.9897	-1.40758	0.638829	-2.20338	0.0275681	0.0602321
Vpar_1344	Helix-turn-helix, AraC type	31.1223	-1.40541	0.700793	-2.00545	0.0449146	0.0872642
Vpar_1833	DNA gyrase subunit A (EC 5.99.1.3)	426.852	-1.40416	0.625343	-2.24542	0.024741	0.0558117
Vpar_1386	ATP-dependent DNA helicase RecQ	28.9534	-1.40326	0.678051	-2.06955	0.0384941	0.0777139
Vpar_0120	ATPase component of general energizing module of ECF transporters / ATPase component of general energizing module of ECF transporters	29.7881	-1.40074	0.636843	-2.1995	0.0278423	0.0606142
Vpar_1115	Phospho-N-acetylmuramoyl-pentapeptide-transferase (EC 2.7.8.13)	47.8089	-1.40007	0.694438	-2.01612	0.0437872	0.0855968
Vpar_0465	Multi antimicrobial extrusion protein MatE	25.3721	-1.39926	0.73191	-1.91179	0.0559036	0.102027
Vpar_1144	Cobalt-precorrin-6y C15-methyltransferase [decarboxylating] (EC 2.1.1.-)	102.037	-1.39898	0.604905	-2.31272	0.0207378	0.0491019
Vpar_1214	[FeFe]-hydrogenase maturation protein HydG	742.048	-1.39878	0.563028	-2.4844	0.0129771	0.0347748
Vpar_0148	[FeFe]-hydrogenase maturation protein HydE	53.8508	-1.39745	0.653724	-2.13768	0.0325431	0.068271
Vpar_0501	Exopolyphosphatase (EC 3.6.1.11)	27.6499	-1.3967	0.701332	-1.99149	0.0464266	0.0894873
Vpar_0886	MiaB family protein, possibly involved in tRNA or rRNA modification	133.619	-1.39544	0.577955	-2.41445	0.0157589	0.0402159
Vpar_0835	16S rRNA (guanine(966)-N(2))-methyltransferase (EC 2.1.1.171)	130.824	-1.39523	0.595244	-2.34396	0.0190803	0.0461341
Vpar_0599	Protein-export membrane protein SecF (TC 3.A.5.1.1)	59.584	-1.39276	0.656179	-2.12253	0.0337936	0.0702732
Vpar_1608	FIG01197625: hypothetical protein	20.0853	-1.39234	0.795628	-1.74999	0.0801206	0.134396
Vpar_0109	Ribokinase (EC 2.7.1.15)	17.7064	-1.38976	0.589063	-2.35928	0.0183107	0.0448136
Vpar_0859	Ribosome recycling factor	143.888	-1.38866	0.592506	-2.34371	0.019093	0.0461582
Vpar_1079	FIG01197388: hypothetical protein	1.55802	-1.38798	1.23514	-1.12374	0.261123	0.353586
Vpar_0266	Cystathionine gamma-synthase (EC 2.5.1.48)	95.6094	-1.3872	0.675278	-2.05426	0.0399505	0.0799655
Vpar_0353	FIG01196941: hypothetical protein	12.2761	-1.38488	0.663551	-2.08707	0.0368814	0.0752629
Vpar_0382	hypothetical protein	1.46947	-1.38317	1.21376	-1.13958	0.254462	0.346307
Vpar_1583	FIG01197681: hypothetical protein	12.3937	-1.38205	0.756771	-1.82625	0.0678124	0.117939
Vpar_1258	ATP-dependent Clp protease proteolytic subunit (EC 3.4.21.92)	202.527	-1.37772	0.599963	-2.29635	0.021656	0.0506517
Vpar_0281	D-alanyl-D-alanine carboxypeptidase (EC 3.4.16.4)	37.5997	-1.37316	0.635365	-2.16121	0.0306791	0.0653522
Vpar_0207	Phosphoenolpyruvate carboxykinase [ATP] (EC 4.1.1.49)	220.535	-1.37248	0.662695	-2.07106	0.0383528	0.077484
Vpar_0535	Acyl-[acyl-carrier-protein]--UDP-N-acetylglucosamine O-acyltransferase (EC 2.3.1.129)	147.19	-1.36537	0.651488	-2.09577	0.0361029	0.073991
Vpar_0623	Methionine synthase II (cobalamin-independent)	330.615	-1.36471	0.757193	-1.80233	0.0714938	0.122787
Vpar_1853	tRNA uridine 5-carboxymethylaminomethyl modification enzyme GidA	112.017	-1.36199	0.654122	-2.08217	0.0373268	0.0759909
Vpar_0748	Aspartate aminotransferase (AspB-4) (EC 2.6.1.1)	39.2752	-1.36089	0.607557	-2.23994	0.0250948	0.0564017
Vpar_1327	UPF0342 protein in lrpR 3'region	30.211	-1.35959	0.720832	-1.88614	0.0592763	0.106502
Vpar_1467	DNA-directed RNA polymerase alpha subunit (EC 2.7.7.6)	855.699	-1.35951	0.569697	-2.38638	0.0170154	0.042605
Vpar_0572	Copper-translocating P-type ATPase (EC 3.6.3.4)	227.075	-1.35808	0.685849	-1.98014	0.047688	0.0913076
Vpar_0707	FIG01196855: hypothetical protein	41.1117	-1.35805	0.620341	-2.18919	0.0285828	0.0618958
Vpar_1000	ATP-dependent DNA helicase UvrD/PcrA	68.6284	-1.35559	0.518377	-2.61507	0.008921	0.0263677
Vpar_0982	FIG01197729: hypothetical protein	10.4363	-1.35312	0.714815	-1.89296	0.0583627	0.105216
Vpar_1293	Helix-turn-helix, AraC type:Response regulator receiver	5.60642	-1.35241	0.82567	-1.63795	0.101431	0.163012
Vpar_0643	[NiFe] hydrogenase metallocenter assembly protein HypD	103.822	-1.35193	0.694059	-1.94786	0.0514321	0.0959155
Vpar_0177	Catalyzes the cleavage of p-aminobenzoyl-glutamate to p-aminobenzoate and glutamate, subunit A	20.4124	-1.35022	0.654204	-2.06391	0.0390261	0.0785617
Vpar_0512	Guanine deaminase (EC 3.5.4.3)	6.69254	-1.34956	0.637225	-2.11787	0.0341865	0.0709138
Vpar_0094	2-isopropylmalate synthase (EC 2.3.3.13)	22.2598	-1.34559	0.650281	-2.06925	0.0385231	0.0777591
Vpar_1746	FIG01197460: hypothetical protein	14.1625	-1.3432	0.651399	-2.06202	0.039206	0.0788286
Vpar_0061	TonB-dependent receptor; Enterobactin receptor IrgA	48.8042	-1.34256	0.63079	-2.12837	0.033306	0.0694483
Vpar_0650	Substrate-specific component BioY of biotin ECF transporter	11.2706	-1.33757	0.672168	-1.98993	0.0465988	0.0897555
Vpar_0951	6,7-dimethyl-8-ribityllumazine synthase (EC 2.5.1.78)	44.9344	-1.33389	0.69194	-1.92775	0.0538862	0.0991781
Vpar_1434	probable membrane protein yetF	42.7882	-1.33381	0.727788	-1.83269	0.0668481	0.11659
Vpar_1582	Alkyl hydroperoxide reductase protein C (EC 1.6.4.-)	1871.01	-1.33317	0.663024	-2.01074	0.0443531	0.0864268
Vpar_1122	CoA-binding	254.386	-1.33171	0.76601	-1.7385	0.0821235	0.137168
Vpar_1773	Beta-hexosaminidase (EC 3.2.1.52)	18.8603	-1.33166	0.665894	-1.99981	0.0455203	0.0882331
Vpar_0760	ADP-heptose--lipooligosaccharide heptosyltransferase II (EC 2.4.1.-)	83.3008	-1.32997	0.663699	-2.00387	0.0450835	0.0875288
Vpar_0103	FIG001614: Membrane protein	6.27575	-1.32933	1.06039	-1.25362	0.209979	0.296164
Vpar_1103	Endonuclease III (EC 4.2.99.18)	41.5411	-1.31985	0.649813	-2.03112	0.0422425	0.083556
Vpar_1538	ATP synthase A chain (EC 3.6.3.14)	94.9437	-1.31883	0.630662	-2.09119	0.0365111	0.0746601
Vpar_0575	Signal recognition particle associated protein	19.4506	-1.31202	0.878079	-1.4942	0.135125	0.206109
Vpar_1175	peptidase, U32 family large subunit [C1]	188.627	-1.30597	0.589383	-2.21583	0.0267029	0.0588932
Vpar_1726	Alkylphosphonate utilization operon protein PhnA	3.7232	-1.29927	0.785508	-1.65405	0.0981175	0.158648
Vpar_0179	Ferredoxin	5.39716	-1.29824	0.766642	-1.69341	0.0903779	0.148322
Vpar_1064	Multimodular transpeptidase-transglycosylase (EC 2.4.1.129) (EC 3.4.-.-)	208.093	-1.29824	0.685161	-1.89479	0.0581201	0.104882
Vpar_1301	GMP reductase (EC 1.7.1.7)	85.7532	-1.2959	0.656739	-1.97324	0.0484687	0.0923931
Vpar_1652	Predicted L-lactate dehydrogenase, Fe-S oxidoreductase subunit YkgE	128.601	-1.29449	0.611437	-2.11712	0.0342493	0.0710044
Vpar_0653	FIG01197559: hypothetical protein	48.6148	-1.29334	0.611764	-2.11411	0.0345056	0.0714308
Vpar_0359	Homocysteine S-methyltransferase (EC 2.1.1.10)	84.6405	-1.29052	0.776901	-1.66112	0.0966902	0.156709
Vpar_1062	Hypothetical nudix hydrolase YeaB	5.55564	-1.28571	0.634237	-2.02718	0.0426443	0.0839599
Vpar_1188	Uptake hydrogenase small subunit precursor (EC 1.12.99.6)	166.697	-1.28293	0.60812	-2.10967	0.0348871	0.0719696
Vpar_1797	sodium-solute symporter, putative	15.1821	-1.28152	0.582521	-2.19996	0.0278099	0.060564
Vpar_0484	Oligopeptide transport system permease protein OppB (TC 3.A.1.5.1)	25.9623	-1.28073	0.683358	-1.87418	0.060906	0.108922
Vpar_0633	FIG01196977: hypothetical protein	44.0283	-1.2764	0.776116	-1.6446	0.100053	0.161246
Vpar_1392	FIG01197315: hypothetical protein	41.8965	-1.2759	0.70255	-1.8161	0.069355	0.120004
Vpar_0338	SSU ribosomal protein S18p @ SSU ribosomal protein S18p, zinc-dependent	95.7026	-1.27485	0.643472	-1.98121	0.0475682	0.0911232
Vpar_0537	UDP-2,3-diacylglucosamine pyrophosphatase	49.6451	-1.27466	0.626021	-2.03614	0.0417368	0.0827882
Vpar_0263	2-oxoglutarate/malate translocator	15.7869	-1.27321	0.709867	-1.79359	0.0728787	0.124712
Vpar_1599	Activator of (R)-2-hydroxyglutaryl-CoA dehydratase	890.418	-1.27266	0.61478	-2.07011	0.0384422	0.0776322
Vpar_1252	Valyl-tRNA synthetase (EC 6.1.1.9)	506.558	-1.27243	0.623462	-2.04091	0.0412594	0.0820091
Vpar_0988	DNA recombination and repair protein RecO	25.349	-1.27064	0.597817	-2.12546	0.0335482	0.0698576
Vpar_0796	Glutamate transport membrane-spanning protein	38.1952	-1.26683	0.658756	-1.92306	0.0544719	0.0998858
Vpar_0311	ABC transporter related	13.0069	-1.26623	0.70996	-1.78352	0.0745015	0.126919
Vpar_0424	His repressor	36.937	-1.25922	0.672682	-1.87194	0.0612143	0.109364
Vpar_1220	FIG017108: hypothetical protein	54.8433	-1.25743	0.695935	-1.80682	0.0707902	0.12179
Vpar_1448	Trans-2,cis-3-Decenoyl-ACP isomerase	44.3932	-1.25275	0.634929	-1.97306	0.0484884	0.092417
Vpar_1091	Central glycolytic genes regulator	107.622	-1.25043	0.662192	-1.88831	0.0589839	0.106103
Vpar_1349	FIG01197634: hypothetical protein	38.9688	-1.24644	0.753723	-1.65371	0.0981868	0.15874
Vpar_1284	hypothetical protein	8.2337	-1.24556	0.646003	-1.92811	0.053842	0.099119
Vpar_1143	Cobalt-precorrin-4 C11-methyltransferase (EC 2.1.1.133)	132.382	-1.24405	0.555666	-2.23885	0.0251659	0.0565209
Vpar_1804	CRISPR-associated RAMP Csm3	3.55574	-1.24152	1.23296	-1.00695	0.313961	0.410413
Vpar_1030	Iron-sulfur cluster assembly protein SufB	689.075	-1.24004	0.641284	-1.93368	0.0531527	0.0981056
Vpar_0825	Segregation and condensation protein A	39.1142	-1.24003	0.660721	-1.87679	0.0605474	0.108397
Vpar_0189	FIG01197269: hypothetical protein	6.67506	-1.23667	0.510558	-2.4222	0.0154269	0.0395792
Vpar_1564	Dipeptide transport system permease protein DppB (TC 3.A.1.5.2)	117.644	-1.236	0.513694	-2.4061	0.0161239	0.0409167
Vpar_1496	Translation elongation factor Tu	2615.44	-1.23591	0.609775	-2.02682	0.0426808	0.0840068
Vpar_0039	hypothetical protein	0.280087	-1.23114	1.69501	-0.72633	0.467637	NA
Vpar_1535	ATP synthase delta chain (EC 3.6.3.14)	237.173	-1.23107	0.612751	-2.00909	0.0445277	0.0867179
Vpar_0437	FIG009886: phosphoesterase	22.2355	-1.22835	0.67711	-1.8141	0.0696622	0.120194
Vpar_0892	Thiol peroxidase, Tpx-type (EC 1.11.1.15)	201.089	-1.22587	0.685086	-1.78937	0.0735552	0.125628
Vpar_0634	FIG01197171: hypothetical protein	63.9994	-1.22493	0.656399	-1.86614	0.0620224	0.110455
Vpar_0300	Tryptophanyl-tRNA synthetase (EC 6.1.1.2)	88.1291	-1.22452	0.66215	-1.84931	0.0644125	0.113754
Vpar_0522	protein of unknown function DUF140	174.244	-1.22336	0.629848	-1.9423	0.0521002	0.0965548
Vpar_0391	Polysaccharide deacetylase	69.9114	-1.22171	0.632753	-1.93078	0.0535099	0.0986364
Vpar_1234	Uracil phosphoribosyltransferase (EC 2.4.2.9) / Pyrimidine operon regulatory protein pyrR	12.0461	-1.22165	0.68679	-1.77878	0.0752754	0.128015
Vpar_1331	FIG01197589: hypothetical protein	115.996	-1.2212	0.671046	-1.81985	0.0687826	0.119283
Vpar_1216	FIG139598: Potential ribosomal protein	125.927	-1.21638	0.659819	-1.8435	0.065256	0.114696
Vpar_1665	Molybdopterin biosynthesis protein A	17.712	-1.21624	0.649008	-1.87399	0.0609316	0.108958
Vpar_0096	3-isopropylmalate dehydratase small subunit (EC 4.2.1.33)	7.68273	-1.21601	0.722667	-1.68267	0.0924399	0.151061
Vpar_0950	Chaperonin (heat shock protein 33)	32.6646	-1.21572	0.623879	-1.94865	0.0513367	0.0959048
Vpar_1031	Iron-sulfur cluster assembly ATPase protein SufC	377.825	-1.21542	0.644832	-1.88486	0.059449	0.106756
Vpar_0879	NAD(P)H-nitrite reductase	44.4944	-1.21502	0.694076	-1.75056	0.0800221	0.134263
Vpar_0348	Uracil permease	31.3903	-1.21462	0.67627	-1.79606	0.0724845	0.124151
Vpar_0117	Type I restriction-modification system, specificity subunit S (EC 3.1.21.3)	1.12986	-1.21356	1.46406	-0.828903	0.407159	0.50594
Vpar_0972	Ribonuclease HII (EC 3.1.26.4)	18.4631	-1.21022	0.6664	-1.81606	0.0693612	0.120004
Vpar_0221	transcriptional regulator, Crp/Fnr family	171.632	-1.20333	0.745844	-1.61338	0.106663	0.169851
Vpar_0597	5-formyltetrahydrofolate cyclo-ligase (EC 6.3.3.2)	81.2036	-1.2017	0.640331	-1.87668	0.0605616	0.108411
Vpar_0733	ankyrin repeat protein	14.4703	-1.19992	0.806465	-1.48788	0.136783	0.208206
Vpar_0520	FIG01197496: hypothetical protein	49.1291	-1.19778	0.636987	-1.88038	0.0600567	0.107667
Vpar_0666	Branched-chain amino acid transport ATP-binding protein LivG (TC 3.A.1.4.1)	111.756	-1.19475	0.632686	-1.88838	0.0589754	0.106094
Vpar_1053	N-acetylmannosaminyltransferase (EC 2.4.1.187)	51.242	-1.19369	0.558797	-2.13618	0.0326647	0.0684611
Vpar_1029	Iron-sulfur cluster assembly protein SufD	449.859	-1.1925	0.63001	-1.89283	0.0583805	0.105242
Vpar_1058	dNTP triphosphohydrolase, broad substrate specificity, subgroup 2	66.5936	-1.19122	0.629606	-1.89201	0.0584901	0.10539
Vpar_0509	Transcription elongation factor GreA	84.3495	-1.18736	0.583034	-2.03652	0.0416984	0.0827257
Vpar_0069	Vitamin B12 ABC transporter, ATPase component BtuD	25.406	-1.186	0.74827	-1.58499	0.112968	0.177889
Vpar_0591	Holliday junction DNA helicase RuvA	24.8451	-1.18501	0.628324	-1.88598	0.0592973	0.106528
Vpar_0694	Phosphate:acyl-ACP acyltransferase PlsX	67.1201	-1.18116	0.649626	-1.81822	0.0690304	0.119626
Vpar_1113	UDP-N-acetylglucosamine--N-acetylmuramyl-(pentapeptide) pyrophosphoryl-undecaprenol N-acetylglucosamine transferase (EC 2.4.1.227)	105.304	-1.18091	0.658251	-1.79402	0.0728107	0.124627
Vpar_1710	putative metal dependent hydrolase	30.3395	-1.18075	0.705795	-1.67294	0.0943389	0.153573
Vpar_0981	putative amidohydrolase	26.884	-1.17823	0.662989	-1.77715	0.0755433	0.128369
Vpar_1350	Iron(III) dicitrate transport ATP-binding protein FecE (TC 3.A.1.14.1)	57.3757	-1.17668	0.770591	-1.52699	0.126764	0.195545
Vpar_1559	Oligopeptide ABC transporter, periplasmic oligopeptide-binding protein OppA (TC 3.A.1.5.1)	57.2974	-1.17467	0.544114	-2.15886	0.0308609	0.0656627
Vpar_1572	FIG01197532: hypothetical protein	11.7687	-1.17356	0.660655	-1.77635	0.0756746	0.128541
Vpar_1303	Catalyzes the cleavage of p-aminobenzoyl-glutamate to p-aminobenzoate and glutamate, subunit A	10.5109	-1.17355	0.680934	-1.72345	0.0848079	0.140684
Vpar_0387	Phosphoglycerate transporter protein PgtP	24.5691	-1.1731	0.680621	-1.72357	0.0847846	0.140658
Vpar_0712	Membrane protein TerC, possibly involved in tellurium resistance	8.16967	-1.16989	0.805317	-1.45271	0.146305	0.219975
Vpar_0071	ChlI component of cobalt chelatase involved in B12 biosynthesis / ChlD component of cobalt chelatase involved in B12 biosynthesis	28.9943	-1.16695	0.799585	-1.45945	0.144441	0.217646
Vpar_1311	Carbonic anhydrase (EC 4.2.1.1)	23.4608	-1.16449	0.635362	-1.8328	0.0668328	0.116568
Vpar_1478	LSU ribosomal protein L18p (L5e)	4.30811	-1.15624	0.687783	-1.68112	0.0927398	0.151469
Vpar_1087	2,3-bisphosphoglycerate-independent phosphoglycerate mutase (EC 5.4.2.1)	248.317	-1.15349	0.593031	-1.94507	0.0517665	0.0961006
Vpar_0762	Probable M18-family aminopeptidase 1 (EC 3.4.11.-)	147.454	-1.15097	0.573482	-2.00698	0.0447521	0.0870719
Vpar_1139	Cobalt-precorrin-8x methylmutase (EC 5.4.1.2)	159.364	-1.14867	0.612984	-1.8739	0.0609448	0.108976
Vpar_0301	FIG01197485: hypothetical protein	20.6876	-1.14745	0.562283	-2.04069	0.0412812	0.0820469
Vpar_0268	Homoserine O-succinyltransferase (EC 2.3.1.46)	95.4993	-1.1338	0.720179	-1.57432	0.115412	0.181061
Vpar_0866	Prolyl-tRNA synthetase (EC 6.1.1.15), bacterial type	226.387	-1.12523	0.682125	-1.64959	0.0990268	0.159856
Vpar_0033	FIG01197418: hypothetical protein	6.598	-1.1196	0.98198	-1.14014	0.254226	0.346062
Vpar_1523	L-serine dehydratase, beta subunit (EC 4.3.1.17)	9.39734	-1.11765	0.693746	-1.61104	0.10717	0.17052
Vpar_0222	Respiratory nitrate reductase alpha chain (EC 1.7.99.4)	1191.95	-1.11172	0.675925	-1.64474	0.100024	0.161209
Vpar_0783	Transcription termination protein NusA	294.513	-1.10999	0.555545	-1.99802	0.045714	0.0885388
Vpar_0858	Uridylate kinase (EC 2.7.4.-)	204.581	-1.10606	0.596974	-1.85278	0.063914	0.113044
Vpar_0914	Translation elongation factor P	147.843	-1.10265	0.601229	-1.834	0.066654	0.116318
Vpar_0320	FIG01196974: hypothetical protein	2.48828	-1.10046	0.811005	-1.35691	0.174809	0.254848
Vpar_0863	1-deoxy-D-xylulose 5-phosphate reductoisomerase (EC 1.1.1.267)	51.2136	-1.09973	0.552423	-1.99073	0.0465106	0.0896189
Vpar_0979	hypothetical protein	28.5642	-1.0945	0.705965	-1.55036	0.121055	0.188264
Vpar_1025	S-adenosylmethionine decarboxylase related	16.1204	-1.09402	0.631307	-1.73295	0.0831042	0.138439
Vpar_1173	FIG01197626: hypothetical protein	128.635	-1.08732	0.605062	-1.79704	0.0723295	0.123924
Vpar_0251	Transcriptional regulator, TetR family	11.0424	-1.0865	0.716285	-1.51685	0.129304	0.198784
Vpar_1104	FIG01196912: hypothetical protein	3.55684	-1.08503	0.86249	-1.25803	0.208383	0.294357
Vpar_1750	DNA-binding protein, putative	1.11146	-1.08232	1.09066	-0.992358	0.321023	0.417994
Vpar_0152	Permease of the drug/metabolite transporter (DMT) superfamily	2.16502	-1.08178	0.814322	-1.32844	0.184033	0.265766
Vpar_0709	Excinuclease ABC subunit A	203.209	-1.08098	0.606039	-1.78369	0.0744748	0.12689
Vpar_0667	Branched-chain amino acid transport ATP-binding protein LivF (TC 3.A.1.4.1)	48.0934	-1.08033	0.55456	-1.94809	0.0514047	0.0959155
Vpar_1485	SSU ribosomal protein S17p (S11e)	324.027	-1.07828	0.583578	-1.8477	0.0646462	0.114048
Vpar_1269	Carbamate kinase (EC 2.7.2.2)	213.238	-1.07825	0.585097	-1.84285	0.0653504	0.114761
Vpar_1286	Molybdenum cofactor biosynthesis protein MoaB @ Molybdopterin biosynthesis Mog protein, molybdochelatase	35.9924	-1.07303	0.71768	-1.49513	0.13488	0.205809
Vpar_0538	Lipid-A-disaccharide synthase (EC 2.4.1.182)	92.9785	-1.07151	0.646852	-1.6565	0.0976216	0.157975
Vpar_0696	3-oxoacyl-[acyl-carrier-protein] synthase, KASIII (EC 2.3.1.41)	242.174	-1.06976	0.61655	-1.73508	0.0827267	0.137933
Vpar_1823	FIG01197659: hypothetical protein	1.63059	-1.06731	1.01181	-1.05486	0.29149	0.386648
Vpar_1410	FIG01197229: hypothetical protein	17.171	-1.06701	0.626915	-1.702	0.0887555	0.146141
Vpar_0856	SSU ribosomal protein S2p (SAe)	416.182	-1.06425	0.553718	-1.92201	0.0546045	0.100097
Vpar_1759	FIG01197265: hypothetical protein	3.57128	-1.06222	0.725442	-1.46424	0.143129	0.216064
Vpar_0594	S-adenosylmethionine:tRNA ribosyltransferase-isomerase (EC 5.-.-.-)	112.428	-1.05827	0.599695	-1.76469	0.0776163	0.131078
Vpar_1090	NAD-dependent glyceraldehyde-3-phosphate dehydrogenase (EC 1.2.1.12)	218.894	-1.04403	0.630946	-1.6547	0.0979846	0.158461
Vpar_1140	Cobalt-precorrin-6x reductase (EC 1.3.1.54)	221.22	-1.04356	0.572725	-1.82209	0.0684414	0.118815
Vpar_1465	ATPase component of general energizing module of ECF transporters	38.1243	-1.04042	0.600402	-1.73288	0.0831174	0.138447
Vpar_0604	Na+/H+ antiporter NhaA type	60.1076	-1.0399	0.723367	-1.43759	0.150551	0.225223
Vpar_0213	Biotin synthase (EC 2.8.1.6)	506.633	-1.03958	0.659624	-1.57601	0.115023	0.18057
Vpar_0303	amino acid ABC transporter, permease protein	27.0951	-1.03368	0.612234	-1.68837	0.0913407	0.149612
Vpar_0794	metal dependent phosphohydrolase	33.5092	-1.03361	0.671765	-1.53864	0.123891	0.191893
Vpar_0598	Protein-export membrane protein SecD (TC 3.A.5.1.1)	160.986	-1.02598	0.658216	-1.55873	0.119061	0.185738
Vpar_1279	Large-conductance mechanosensitive channel	16.2342	-1.02347	0.552657	-1.85191	0.0640384	0.113224
Vpar_1441	Dihydroxy-acid dehydratase (EC 4.2.1.9)	71.3358	-1.01792	0.615659	-1.65338	0.0982543	0.158831
Vpar_0238	Zinc ABC transporter, inner membrane permease protein ZnuB	20.2524	-1.01784	0.585803	-1.73751	0.0822963	0.137387
Vpar_0911	Phosphoglycerate mutase (EC 5.4.2.1)	36.8354	-1.01141	0.547211	-1.8483	0.0645589	0.113955
Vpar_0385	hypothetical protein	0.352853	-1.00397	1.83441	-0.547296	0.584176	0.670895
Vpar_1074	Shikimate kinase (EC 2.7.1.71)	36.8407	-1.00217	0.57776	-1.73459	0.0828143	0.138052
Vpar_0265	conserved hypothetical protein	7.58863	-0.991645	0.754554	-1.31421	0.188775	0.271444
Vpar_0398	Two-component response regulator yycF	136.753	-0.990848	0.662427	-1.49578	0.13471	0.205588
Vpar_1606	Ribonucleotide reductase of class Ia (aerobic), alpha subunit (EC 1.17.4.1)	326.032	-0.986984	0.653119	-1.51119	0.130741	0.200604
Vpar_1609	GNAT family acetyltransferase YjcF	11.7044	-0.98573	0.62191	-1.585	0.112965	0.177886
Vpar_0032	UDP-glucose 4-epimerase (EC 5.1.3.2)	6.8236	-0.984901	0.923383	-1.06662	0.286142	0.380967
Vpar_0693	LSU ribosomal protein L32p	27.869	-0.984805	0.670196	-1.46943	0.141717	0.214292
Vpar_1132	Sirohydrochlorin cobaltochelatase CbiK (EC 4.99.1.3)	138.699	-0.981933	0.616545	-1.59264	0.111241	0.175735
Vpar_1507	LSU ribosomal protein L10p (P0)	476.643	-0.981109	0.607352	-1.61539	0.106226	0.169276
Vpar_0964	Leucyl-tRNA synthetase (EC 6.1.1.4)	249.97	-0.97973	0.620053	-1.58007	0.11409	0.179354
Vpar_0493	GTP cyclohydrolase I (EC 3.5.4.16) type 1	40.5745	-0.978787	0.616379	-1.58796	0.112295	0.177075
Vpar_0309	Molybdenum ABC transporter, periplasmic molybdenum-binding protein ModA (TC 3.A.1.8.1)	46.4506	-0.977254	0.680648	-1.43577	0.151068	0.225841
Vpar_1135	Sirohydrochlorin cobaltochelatase CbiK (EC 4.99.1.3)	386.566	-0.976342	0.591294	-1.6512	0.0986985	0.159426
Vpar_0491	Catalyzes the cleavage of p-aminobenzoyl-glutamate to p-aminobenzoate and glutamate, subunit A	19.9045	-0.974328	0.587771	-1.65767	0.097385	0.157653
Vpar_0612	DNA polymerase III, delta prime subunit( EC:2.7.7.7 )	56.0467	-0.973154	0.616882	-1.57754	0.114672	0.180111
Vpar_1644	Branched-chain amino acid transport protein azlC	14.855	-0.971682	0.854402	-1.13727	0.255427	0.347318
Vpar_0767	Methionine ABC transporter ATP-binding protein	46.2376	-0.970523	0.529728	-1.83212	0.066934	0.116706
Vpar_1207	Aspartyl-tRNA synthetase (EC 6.1.1.12) @ Aspartyl-tRNA(Asn) synthetase (EC 6.1.1.23)	285.36	-0.967323	0.562785	-1.71882	0.085648	0.141839
Vpar_1803	CRISPR-associated RAMP protein, Csm4 family	2.61957	-0.964749	1.26054	-0.765348	0.444064	0.541673
Vpar_0582	FIG01197323: hypothetical protein	36.073	-0.96237	0.777539	-1.23771	0.215822	0.302884
Vpar_0976	Glycyl-tRNA synthetase beta chain (EC 6.1.1.14)	86.7534	-0.960339	0.649841	-1.4778	0.13946	0.21151
Vpar_0336	SSU ribosomal protein S6p	118.323	-0.957377	0.768216	-1.24623	0.212678	0.299306
Vpar_1700	FIG01197106: hypothetical protein	0.373947	-0.957202	1.5797	-0.60594	0.544554	0.635586
Vpar_0219	Hemoprotein HemQ, essential component of heme biosynthetic pathway in Gram-positive bacteria	72.9113	-0.953813	0.630522	-1.51273	0.130347	0.200112
Vpar_0066	TonB-dependent receptor	188.943	-0.952523	0.75894	-1.25507	0.209454	0.295555
Vpar_1743	Outer membrane lipoprotein e (P4) / NMN 5'-nucleotidase, extracellular (EC 3.1.3.5)	10.9782	-0.952411	0.666535	-1.4289	0.153033	0.228265
Vpar_0139	NADPH-dependent 7-cyano-7-deazaguanine reductase (EC 1.7.1.-)	11.7675	-0.947188	0.653271	-1.44991	0.147082	0.220932
Vpar_0095	3-isopropylmalate dehydratase large subunit (EC 4.2.1.33)	16.9732	-0.946864	0.635966	-1.48886	0.136524	0.20787
Vpar_1102	FIG01197221: hypothetical protein	85.9749	-0.940601	0.598206	-1.57237	0.115865	0.181627
Vpar_1313	Acetolactate synthase large subunit (EC 2.2.1.6)	42.9581	-0.939838	0.632353	-1.48626	0.137212	0.20873
Vpar_0583	FIG01197700: hypothetical protein	14.165	-0.938872	0.729061	-1.28778	0.197821	0.282102
Vpar_1378	Cold-shock DEAD-box protein A	318.025	-0.93828	0.670923	-1.39849	0.161966	0.23919
Vpar_0640	SCIFF radical SAM maturase	119.353	-0.933256	0.659419	-1.41527	0.156989	0.233147
Vpar_0973	50S ribosomal subunit maturation GTPase RbgA (B. subtilis YlqF)	23.6364	-0.922889	0.649589	-1.42073	0.155396	0.231177
Vpar_0828	NAD(FAD)-utilizing dehydrogenases	88.4913	-0.917219	0.598619	-1.53222	0.125467	0.193905
Vpar_1685	Zn-dependent hydrolase, RNA-metabolising, CPSF 100 kDa analog	438.867	-0.914781	0.681529	-1.34225	0.179515	0.260428
Vpar_1455	Protein of unknown function UPF0060	1.68941	-0.912585	0.79021	-1.15486	0.248146	0.339263
Vpar_0049	FIG01196861: hypothetical protein	99.3714	-0.908802	0.644842	-1.40934	0.158734	0.235298
Vpar_0588	protein of unknown function aq_054	21.4974	-0.907836	0.627459	-1.44685	0.14794	0.221963
Vpar_1466	LSU ribosomal protein L17p	215.51	-0.898337	0.522566	-1.71909	0.0855984	0.141772
Vpar_1566	Putrescine/proton symporter, putrescine/ornithine antiporter PotE	150.214	-0.898044	0.658625	-1.36351	0.17272	0.252309
Vpar_0947	Adenosylhomocysteinase (EC 3.3.1.1)	109.087	-0.896354	0.645992	-1.38756	0.165271	0.243245
Vpar_1407	FIG01197222: hypothetical protein	11.7955	-0.894852	0.731366	-1.22353	0.221128	0.308967
Vpar_0605	FIG01196967: hypothetical protein	31.448	-0.894362	0.624971	-1.43105	0.152417	0.227503
Vpar_1283	Predicted dye-decolorizing peroxidase (DyP), encapsulated subgroup	54.6296	-0.887775	0.633298	-1.40183	0.160967	0.237973
Vpar_0836	Phosphopantetheine adenylyltransferase (EC 2.7.7.3)	126.354	-0.883512	0.58894	-1.50017	0.133569	0.204175
Vpar_1065	Recombination inhibitory protein MutS2	72.8096	-0.881563	0.60432	-1.45877	0.144629	0.217885
Vpar_0133	Imidazole glycerol phosphate synthase amidotransferase subunit (EC 2.4.2.-)	10.7547	-0.880063	0.592252	-1.48596	0.137289	0.208829
Vpar_0227	S-layer domain protein domain protein	59.6807	-0.878874	0.717124	-1.22555	0.220367	0.308142
Vpar_0564	Dihydroorotase (EC 3.5.2.3)	153.205	-0.878781	0.648652	-1.35478	0.175488	0.255648
Vpar_1484	LSU ribosomal protein L14p (L23e)	591.329	-0.878168	0.616076	-1.42542	0.154036	0.229528
Vpar_0043	FIG01196861: hypothetical protein	41.7336	-0.874947	0.594693	-1.47126	0.141222	0.213655
Vpar_1580	Cysteine synthase (EC 2.5.1.47)	238.951	-0.874766	0.787499	-1.11082	0.266648	0.359593
Vpar_1435	FIG01197273: hypothetical protein	22.3941	-0.864277	0.814975	-1.06049	0.28892	0.383924
Vpar_1537	ATP synthase C chain (EC 3.6.3.14)	46.0162	-0.859775	0.668697	-1.28575	0.198532	0.282923
Vpar_1027	Putative iron-sulfur cluster assembly scaffold protein for SUF system, SufE2	134.544	-0.85842	0.613632	-1.39892	0.161838	0.239055
Vpar_0363	Xanthine phosphoribosyltransferase (EC 2.4.2.22)	33.7126	-0.851158	0.643193	-1.32333	0.185725	0.267755
Vpar_1731	hypothetical protein	0.0535923	-0.849183	2.09614	-0.405118	0.68539	NA
Vpar_1076	FIG01197337: hypothetical protein	1.64135	-0.835825	0.970658	-0.861091	0.389188	0.488003
Vpar_1011	RNA polymerase sporulation specific sigma factor SigH	87.7834	-0.834055	0.556769	-1.49803	0.134126	0.204883
Vpar_0181	GMP synthase [glutamine-hydrolyzing], amidotransferase subunit (EC 6.3.5.2) / GMP synthase [glutamine-hydrolyzing], ATP pyrophosphatase subunit (EC 6.3.5.2)	99.4459	-0.831266	0.601265	-1.38253	0.16681	0.245149
Vpar_1137	Ferrichrome transport ATP-binding protein FhuC (TC 3.A.1.14.3)	71.8972	-0.827998	0.598178	-1.3842	0.166297	0.244532
Vpar_0067	Vitamin B12 ABC transporter, B12-binding component BtuF	28.8147	-0.82625	0.896642	-0.921494	0.356793	0.455243
Vpar_1474	Preprotein translocase secY subunit (TC 3.A.5.1.1)	1171.35	-0.824934	0.562629	-1.46621	0.142591	0.215375
Vpar_1826	FIG01197541: hypothetical protein	12.4537	-0.824899	0.750934	-1.0985	0.271988	0.365483
Vpar_1793	FIG01196994: hypothetical protein	10.5008	-0.822745	0.686292	-1.19883	0.230596	0.319719
Vpar_0421	D-alanine aminotransferase (EC 2.6.1.21)	70.2412	-0.816512	0.569582	-1.43353	0.151707	0.226648
Vpar_1858	Ribonuclease P protein component (EC 3.1.26.5)	79.8207	-0.815242	0.594147	-1.37212	0.170026	0.249074
Vpar_0819	FIG01197724: hypothetical protein	86.2109	-0.814294	0.602528	-1.35146	0.176547	0.256923
Vpar_1453	SSU ribosomal protein S4p (S9e)	38.4071	-0.804698	0.702432	-1.14559	0.251966	0.343521
Vpar_0118	Type I restriction-modification system, restriction subunit R (EC 3.1.21.3)	11.5938	-0.798158	1.03947	-0.767848	0.442578	0.54026
Vpar_0442	Phage integrase	2.61742	-0.797983	1.19786	-0.666172	0.505301	0.599367
Vpar_1171	Major facilitator superfamily (MFS) transport protein	23.1397	-0.779814	0.625734	-1.24624	0.212677	0.299306
Vpar_1674	Putative transport protein	12.266	-0.779104	0.77179	-1.00948	0.312746	0.409183
Vpar_1080	FIG01197544: hypothetical protein	1.79409	-0.774149	1.13925	-0.679525	0.496805	0.591345
Vpar_0992	Phosphate starvation-inducible protein PhoH, predicted ATPase	23.535	-0.773748	0.633275	-1.22182	0.221776	0.309671
Vpar_1758	hypothetical protein	0.153878	-0.772335	1.93161	-0.399839	0.689275	NA
Vpar_1600	Methionine ABC transporter substrate-binding protein	521.131	-0.770585	0.902496	-0.853838	0.393195	0.492036
Vpar_0063	Vitamin B12 ABC transporter, permease component BtuC	4.71661	-0.763117	0.719259	-1.06098	0.288701	0.383687
Vpar_1657	Fumarate hydratase class II (EC 4.2.1.2)	191.531	-0.761741	0.521531	-1.46059	0.144129	0.217257
Vpar_0078	Ferredoxin-like protein FixX	15.1758	-0.760032	0.75186	-1.01087	0.312079	0.40848
Vpar_0422	Methionine ABC transporter ATP-binding protein	94.9935	-0.75546	0.596667	-1.26613	0.205465	0.290968
Vpar_0209	Similar to carbon monoxide dehydrogenase CooS subunit	211.651	-0.755449	0.74384	-1.01561	0.309817	0.406146
Vpar_1138	Vitamin B12 ABC transporter, permease component BtuC	92.1924	-0.749599	0.584353	-1.28278	0.199568	0.28412
Vpar_1722	Manganese superoxide dismutase (EC 1.15.1.1)	234.978	-0.748257	0.607199	-1.23231	0.217834	0.30524
Vpar_0216	Uroporphyrinogen III decarboxylase (EC 4.1.1.37)	67.5238	-0.739897	0.655762	-1.1283	0.259192	0.35149
Vpar_0386	FIG01196926: hypothetical protein	5.05701	-0.736089	0.691657	-1.06424	0.28722	0.382129
Vpar_1732	Substrate-specific component PdxU2 of predicted pyridoxin-related ECF transporter	6.85471	-0.733385	0.746408	-0.982553	0.325828	0.423024
Vpar_0225	Respiratory nitrate reductase gamma chain (EC 1.7.99.4)	112.063	-0.732382	0.656988	-1.11476	0.264954	0.357739
Vpar_1497	Translation elongation factor G	5987.64	-0.730645	0.553067	-1.32108	0.186475	0.268654
Vpar_0108	Ribose ABC transport system, high affinity permease RbsD (TC 3.A.1.2.1)	18.0212	-0.729864	0.556018	-1.31266	0.189297	0.272047
[truncated: 261 more rows]

## Sheet: Vatypica
Feature_id	Gene product	baseMean	log2FoldChange	lfcSE	stat	pvalue	padj
[truncated: 1,810 more rows]

[truncated: 1 more sheets: Vdispar]
